# Supplementary material for: 1-(4,5,6,7-Tetra­hydro­thieno[3,2-c]pyridin-5-yl)-2-{4-[3-(trifluoro­meth­yl)phen­yl]piperazin-1-yl}ethanone
Source: Acta Crystallogr Sect E Struct Rep Online. 2012 Apr 4;68(Pt 5):o1293. doi: 10.1107/S1600536812013591 (PMC3344441; doi:10.1107/S1600536812013591)
Supplement: Supplementary file 1 [file e-68-o1293-sup1.cif]

##############################################################################
#                                                                            #
# This CIF contains the data in a paper accepted for publication in          #
# Acta Crystallographica Section E. It conforms to the requirements of       #
# Notes for Authors for Acta Crystallographica Section E, and has been       #
# peer reviewed under the auspices of the IUCr Commission on Journals.       #
#                                                                            #
# Full details of the Crystallographic Information File format               #
# are given in the paper "The Crystallographic Information File (CIF):       #
# a New Standard Archive File for Crystallography" by S. R. Hall, F. H.      #
# Allen and I. D. Brown [Acta Cryst. (1991), A47, 655-685].                  #
#                                                                            #
# The current version of the core CIF dictionary is obtainable from          #
# ftp://ftp.iucr.org/pub/cif_core.dic.                                       #
#                                                                            #
# Software is freely available for graphical display of the structure(s)     #
# in this CIF. For information consult the CIF software page                 #
# http://www.iucr.org/resources/cif/software.                                #
#                                                                            #
# This file may be used for bona fide research purposes within the           #
# scientific community so long as proper attribution is given to the journal # 
# article from which it was obtained.                                        #
#                                                                            #
##############################################################################
data_global
_audit_creation_method     SHELXL-97
_journal_date_recd_electronic     2012-03-19
_journal_date_accepted     2012-03-29
_journal_name_full     'Acta Crystallographica, Section E'
_journal_year     2012
_journal_volume     68
_journal_issue      5
_journal_page_first     o1293
_journal_page_last     o1293
_journal_paper_category     QO
_journal_paper_doi     10.1107/S1600536812013591
_journal_coeditor_code     CV5266
_publ_contact_author_name     'Guo Zheng '
_publ_contact_author_address
;
Tianjin Textile Fiber Interface Processing Technology Engineering Center
Tianjin Polytechnic University
Tianjin
300160
People's Republic of China
;
_publ_contact_author_email     'zhengguo@tjpu.edu.cn'
_publ_contact_author_fax     '86-22-24528117'
_publ_contact_author_phone     '86-22-24528117'
_publ_section_title
;\
1-(4,5,6,7-Tetrahydrothieno[3,2-<i>c</i>]pyridin-5-yl)-2-{4-[3-\
(trifluoromethyl)phenyl]piperazin-1-yl}ethanone
;
loop_
    _publ_author_name
    _publ_author_footnote
    _publ_author_address
    'Shuang Zhi' ?
;
School of Environmental and Chemical Engineering
Tianjin Polytechnic University
Tianjin 300160
People's Republic of China
;
    'Guo Zheng' ?
;
Tianjin Textile Fiber Interface Processing Technology Engineering Center
Tianjin Polytechnic University
Tianjin 300160
People's Republic of China
;
    'Ying Liu' ?
;
Tianjin Institute of Pharmaceutical Research
Tianjin 300193
People's Republic of China
;
    'Deng-Ke Liu' ?
;
Tianjin Institute of Pharmaceutical Research
Tianjin 300193
People's Republic of China
;
data_I
_audit_creation_method     SHELXL-97
_chemical_name_systematic
;
1-(4,5,6,7-Tetrahydrothieno[3,2-<i>c</i>]pyridin-5-yl)-2-{4-[3-
(trifluoromethyl)phenyl]piperazin-1-yl}ethanone
;
_chemical_name_common     ?
_chemical_formula_moiety     'C20 H22 F3 N3 O S'
_chemical_formula_sum     'C20 H22 F3 N3 O S'
_chemical_formula_iupac     'C20 H22 F3 N3 O S'
_chemical_formula_weight     409.47
_chemical_melting_point     ?
_symmetry_cell_setting     monoclinic
_symmetry_space_group_name_H-M     'C 2/c'
_symmetry_space_group_name_Hall     '-C 2yc'
loop_
    _symmetry_equiv_pos_as_xyz
    'x, y, z'
    '-x, y, -z+1/2'
    'x+1/2, y+1/2, z'
    '-x+1/2, y+1/2, -z+1/2'
    '-x, -y, -z'
    'x, -y, z-1/2'
    '-x+1/2, -y+1/2, -z'
    'x+1/2, -y+1/2, z-1/2'
_cell_length_a     32.692(6)
_cell_length_b     6.3772(11)
_cell_length_c     18.215(3)
_cell_angle_alpha     90.00
_cell_angle_beta     92.985(2)
_cell_angle_gamma     90.00
_cell_volume     3792.5(11)
_cell_formula_units_Z     8
_cell_measurement_reflns_used     6174
_cell_measurement_theta_min     1.2
_cell_measurement_theta_max     27.9
_cell_measurement_temperature     113(2)
_exptl_crystal_description     Prism
_exptl_crystal_colour     Colourless
_exptl_crystal_size_max     0.20
_exptl_crystal_size_mid     0.18
_exptl_crystal_size_min     0.12
_exptl_crystal_density_diffrn     1.434
_exptl_crystal_density_meas     ?
_exptl_crystal_density_method     'not measured'
_exptl_crystal_F_000     1712
_exptl_absorpt_coefficient_mu     0.215
_exptl_absorpt_correction_type     multi-scan
_exptl_absorpt_process_details     '(CrystalClear; Rigaku/MSC, 2005)'
_exptl_absorpt_correction_T_min     0.9582
_exptl_absorpt_correction_T_max     0.9746
_exptl_special_details
;
;
_diffrn_ambient_temperature     113(2)
_diffrn_radiation_type     MoK\a
_diffrn_radiation_wavelength     0.71073
_diffrn_radiation_source     'rotating anode'
_diffrn_radiation_monochromator     multilayer
_diffrn_measurement_device_type     'Rigaku Saturn724 CCD'
_diffrn_measurement_method     '\w and \f scans'
_diffrn_detector_area_resol_mean     14.22
_diffrn_reflns_number     18550
_diffrn_reflns_av_R_equivalents     0.0325
_diffrn_reflns_av_sigmaI/netI     0.0321
_diffrn_reflns_theta_min     1.25
_diffrn_reflns_theta_max     27.88
_diffrn_reflns_theta_full     27.88
_diffrn_measured_fraction_theta_max     1.000
_diffrn_measured_fraction_theta_full     1.000
_diffrn_reflns_limit_h_min     -42
_diffrn_reflns_limit_h_max     40
_diffrn_reflns_limit_k_min     -8
_diffrn_reflns_limit_k_max     8
_diffrn_reflns_limit_l_min     -23
_diffrn_reflns_limit_l_max     23
_diffrn_standards_number     0
_diffrn_standards_interval_count     0
_diffrn_standards_interval_time     0
_diffrn_standards_decay_%     0
_refine_special_details
;
Refinement of <i>F</i>^2^ against ALL reflections. The weighted <i>R</i>-factor
<i>wR</i> and goodness of fit <i>S</i> are based on <i>F</i>^2^, conventional
<i>R</i>-factors <i>R</i> are based on <i>F</i>, with <i>F</i> set to zero for
negative <i>F</i>^2^. The threshold expression of <i>F</i>^2^ >
\s(<i>F</i>^2^) is used only for calculating <i>R</i>-factors(gt) <i>etc</i>.
and is not relevant to the choice of reflections for refinement.
<i>R</i>-factors based on <i>F</i>^2^ are statistically about twice as large
as those based on <i>F</i>, and <i>R</i>- factors based on ALL data will be
even larger.
;
_reflns_number_total     4523
_reflns_number_gt     3449
_reflns_threshold_expression     I>2sigma(I)
_refine_ls_structure_factor_coef     Fsqd
_refine_ls_matrix_type     full
_refine_ls_R_factor_all     0.0421
_refine_ls_R_factor_gt     0.0324
_refine_ls_wR_factor_gt     0.0890
_refine_ls_wR_factor_ref     0.0967
_refine_ls_goodness_of_fit_ref     1.034
_refine_ls_restrained_S_all     1.034
_refine_ls_number_reflns     4523
_refine_ls_number_parameters     253
_refine_ls_number_restraints     0
_refine_ls_hydrogen_treatment     constr
_refine_ls_weighting_scheme     calc
_refine_ls_weighting_details
                 'calc w=1/[\s^2^(Fo^2^)+(0.0608P)^2^] where P=(Fo^2^+2Fc^2^)/3'
_atom_sites_solution_hydrogens     geom
_atom_sites_solution_primary     direct
_atom_sites_solution_secondary     difmap
_refine_ls_shift/su_max     0.005
_refine_ls_shift/su_mean     0.001
_refine_diff_density_max     0.329
_refine_diff_density_min     -0.329
_refine_ls_extinction_method     none
_refine_ls_extinction_coef     ?
loop_
    _atom_type_symbol
    _atom_type_description
    _atom_type_scat_dispersion_real
    _atom_type_scat_dispersion_imag
    _atom_type_scat_source
    'C' 'C' 0.0033 0.0016
                         'International Tables Vol C Tables 4.2.6.8 and 6.1.1.4'
    'H' 'H' 0.0000 0.0000
                         'International Tables Vol C Tables 4.2.6.8 and 6.1.1.4'
    'N' 'N' 0.0061 0.0033
                         'International Tables Vol C Tables 4.2.6.8 and 6.1.1.4'
    'O' 'O' 0.0106 0.0060
                         'International Tables Vol C Tables 4.2.6.8 and 6.1.1.4'
    'F' 'F' 0.0171 0.0103
                         'International Tables Vol C Tables 4.2.6.8 and 6.1.1.4'
    'S' 'S' 0.1246 0.1234
                         'International Tables Vol C Tables 4.2.6.8 and 6.1.1.4'
_computing_data_collection     'CrystalClear (Rigaku/MSC, 2005)'
_computing_cell_refinement     'CrystalClear (Rigaku/MSC, 2005)'
_computing_data_reduction     'CrystalClear (Rigaku/MSC, 2005)'
_computing_structure_solution     'SHELXS97 (Sheldrick, 2008)'
_computing_structure_refinement     'SHELXL97 (Sheldrick, 2008)'
_computing_molecular_graphics     'SHELXTL (Sheldrick, 2008)'
_computing_publication_material     'CrystalStructure (Rigaku/MSC, 2005)'
loop_
    _atom_site_type_symbol
    _atom_site_label
    _atom_site_fract_x
    _atom_site_fract_y
    _atom_site_fract_z
    _atom_site_U_iso_or_equiv
    _atom_site_adp_type
    _atom_site_calc_flag
    _atom_site_refinement_flags
    _atom_site_occupancy
    _atom_site_symmetry_multiplicity
    _atom_site_disorder_assembly
    _atom_site_disorder_group
    S S1 1.129431(9) 0.80354(5) 0.452757(18) 0.02545(10) Uani d . 1 1 . .
    F F1 0.76604(3) 0.73309(12) 0.07407(4) 0.0338(2) Uani d . 1 1 . .
    F F2 0.72213(2) 0.48600(13) 0.05611(5) 0.0396(2) Uani d . 1 1 . .
    F F3 0.78186(3) 0.46014(14) 0.01330(4) 0.0394(2) Uani d . 1 1 . .
    O O1 0.97125(3) 1.18330(14) 0.40862(6) 0.0298(2) Uani d . 1 1 . .
    N N1 1.00374(3) 0.91401(16) 0.35494(6) 0.0198(2) Uani d . 1 1 . .
    N N2 0.92131(3) 0.71911(15) 0.37376(6) 0.0174(2) Uani d . 1 1 . .
    N N3 0.84845(3) 0.54625(15) 0.30117(5) 0.0170(2) Uani d . 1 1 . .
    C C1 1.14276(4) 1.0434(2) 0.41862(8) 0.0293(3) Uani d . 1 1 . .
    H H1 1.1687 1.1077 0.4280 0.035 Uiso calc R 1 1 . .
    C C2 1.11183(4) 1.1299(2) 0.37667(7) 0.0266(3) Uani d . 1 1 . .
    H H2 1.1137 1.2619 0.3529 0.032 Uiso calc R 1 1 . .
    C C3 1.07608(3) 1.0008(2) 0.37202(7) 0.0206(3) Uani d . 1 1 . .
    C C4 1.03599(4) 1.0538(2) 0.33102(7) 0.0238(3) Uani d . 1 1 . .
    H H4A 1.0286 1.2013 0.3408 0.029 Uiso calc R 1 1 . .
    H H4B 1.0389 1.0378 0.2775 0.029 Uiso calc R 1 1 . .
    C C5 1.01539(4) 0.69138(19) 0.35519(7) 0.0215(3) Uani d . 1 1 . .
    H H5A 1.0255 0.6524 0.3067 0.026 Uiso calc R 1 1 . .
    H H5B 0.9912 0.6036 0.3642 0.026 Uiso calc R 1 1 . .
    C C6 1.04896(4) 0.6520(2) 0.41531(7) 0.0221(3) Uani d . 1 1 . .
    H H6A 1.0372 0.6564 0.4643 0.026 Uiso calc R 1 1 . .
    H H6B 1.0612 0.5118 0.4087 0.026 Uiso calc R 1 1 . .
    C C7 1.08114(3) 0.81855(19) 0.41028(7) 0.0198(3) Uani d . 1 1 . .
    C C8 0.97449(4) 0.99396(19) 0.39714(7) 0.0194(3) Uani d . 1 1 . .
    C C9 0.94467(4) 0.84037(19) 0.42992(7) 0.0201(3) Uani d . 1 1 . .
    H H9A 0.9602 0.7426 0.4632 0.024 Uiso calc R 1 1 . .
    H H9B 0.9254 0.9193 0.4597 0.024 Uiso calc R 1 1 . .
    C C10 0.89218(4) 0.85104(19) 0.33157(7) 0.0207(3) Uani d . 1 1 . .
    H H10A 0.9069 0.9690 0.3095 0.025 Uiso calc R 1 1 . .
    H H10B 0.8721 0.9103 0.3648 0.025 Uiso calc R 1 1 . .
    C C11 0.86980(4) 0.72588(19) 0.27125(7) 0.0212(3) Uani d . 1 1 . .
    H H11A 0.8498 0.8176 0.2442 0.025 Uiso calc R 1 1 . .
    H H11B 0.8897 0.6758 0.2360 0.025 Uiso calc R 1 1 . .
    C C12 0.87583(4) 0.4201(2) 0.35010(7) 0.0240(3) Uani d . 1 1 . .
    H H12A 0.8962 0.3479 0.3206 0.029 Uiso calc R 1 1 . .
    H H12B 0.8596 0.3116 0.3744 0.029 Uiso calc R 1 1 . .
    C C13 0.89803(4) 0.55328(19) 0.40811(7) 0.0232(3) Uani d . 1 1 . .
    H H13A 0.8779 0.6166 0.4404 0.028 Uiso calc R 1 1 . .
    H H13B 0.9169 0.4642 0.4389 0.028 Uiso calc R 1 1 . .
    C C14 0.82152(3) 0.43532(18) 0.25274(6) 0.0163(2) Uani d . 1 1 . .
    C C15 0.80737(3) 0.23339(18) 0.26919(7) 0.0183(3) Uani d . 1 1 . .
    H H15 0.8172 0.1666 0.3133 0.022 Uiso calc R 1 1 . .
    C C16 0.77936(3) 0.12972(19) 0.22235(7) 0.0192(3) Uani d . 1 1 . .
    H H16 0.7707 -0.0075 0.2347 0.023 Uiso calc R 1 1 . .
    C C17 0.76363(4) 0.22165(18) 0.15800(7) 0.0193(3) Uani d . 1 1 . .
    H H17 0.7441 0.1510 0.1264 0.023 Uiso calc R 1 1 . .
    C C18 0.77749(3) 0.42091(18) 0.14144(6) 0.0179(2) Uani d . 1 1 . .
    C C19 0.80626(3) 0.52536(18) 0.18650(6) 0.0173(2) Uani d . 1 1 . .
    H H19 0.8158 0.6595 0.1724 0.021 Uiso calc R 1 1 . .
    C C20 0.76198(4) 0.5249(2) 0.07173(7) 0.0233(3) Uani d . 1 1 . .
loop_
    _atom_site_aniso_label
    _atom_site_aniso_U_11
    _atom_site_aniso_U_22
    _atom_site_aniso_U_33
    _atom_site_aniso_U_12
    _atom_site_aniso_U_13
    _atom_site_aniso_U_23
    S1 0.01591(16) 0.0367(2) 0.02358(18) 0.00031(13) -0.00047(12) -0.00149(14)
    F1 0.0528(5) 0.0192(4) 0.0272(4) -0.0012(3) -0.0169(4) 0.0034(3)
    F2 0.0294(4) 0.0463(5) 0.0411(5) -0.0079(4) -0.0182(4) 0.0124(4)
    F3 0.0558(5) 0.0456(5) 0.0166(4) 0.0109(4) 0.0013(4) -0.0002(4)
    O1 0.0313(5) 0.0203(5) 0.0382(6) 0.0007(4) 0.0039(4) -0.0036(4)
    N1 0.0175(5) 0.0211(5) 0.0205(5) -0.0011(4) -0.0016(4) 0.0002(4)
    N2 0.0159(5) 0.0179(5) 0.0180(5) -0.0004(4) -0.0035(4) 0.0012(4)
    N3 0.0172(5) 0.0158(5) 0.0175(5) -0.0016(4) -0.0039(4) 0.0039(4)
    C1 0.0185(6) 0.0419(8) 0.0278(7) -0.0089(6) 0.0047(5) -0.0034(6)
    C2 0.0240(6) 0.0319(7) 0.0245(7) -0.0068(6) 0.0067(5) -0.0006(6)
    C3 0.0184(6) 0.0268(6) 0.0166(6) -0.0019(5) 0.0026(5) -0.0033(5)
    C4 0.0221(6) 0.0272(7) 0.0220(6) -0.0042(5) -0.0006(5) 0.0030(5)
    C5 0.0198(6) 0.0220(6) 0.0224(7) 0.0009(5) -0.0014(5) -0.0057(5)
    C6 0.0202(6) 0.0205(6) 0.0253(7) 0.0019(5) -0.0014(5) -0.0020(5)
    C7 0.0160(6) 0.0256(6) 0.0176(6) 0.0004(5) -0.0005(5) -0.0049(5)
    C8 0.0178(6) 0.0220(6) 0.0179(6) 0.0004(5) -0.0056(5) -0.0009(5)
    C9 0.0190(6) 0.0227(6) 0.0184(6) -0.0001(5) -0.0016(5) -0.0022(5)
    C10 0.0221(6) 0.0159(6) 0.0236(7) -0.0005(5) -0.0046(5) 0.0021(5)
    C11 0.0236(6) 0.0178(6) 0.0215(6) -0.0050(5) -0.0062(5) 0.0054(5)
    C12 0.0275(6) 0.0179(6) 0.0256(7) -0.0021(5) -0.0096(5) 0.0072(5)
    C13 0.0238(6) 0.0232(6) 0.0216(6) -0.0037(5) -0.0073(5) 0.0066(5)
    C14 0.0135(5) 0.0172(6) 0.0181(6) 0.0019(4) 0.0015(4) 0.0003(5)
    C15 0.0171(5) 0.0179(6) 0.0198(6) 0.0012(5) 0.0010(5) 0.0028(5)
    C16 0.0187(6) 0.0153(6) 0.0240(6) -0.0010(4) 0.0042(5) 0.0007(5)
    C17 0.0185(6) 0.0191(6) 0.0201(6) -0.0006(5) -0.0003(5) -0.0043(5)
    C18 0.0190(6) 0.0192(6) 0.0156(6) 0.0022(4) -0.0002(5) -0.0006(5)
    C19 0.0183(5) 0.0152(6) 0.0182(6) -0.0003(4) 0.0003(5) 0.0017(5)
    C20 0.0284(7) 0.0209(7) 0.0197(6) -0.0021(5) -0.0053(5) -0.0021(5)
_geom_special_details
;
All e.s.d.'s (except the e.s.d. in the dihedral angle between two l.s. planes)
are estimated using the full covariance matrix. The cell e.s.d.'s are taken
into account individually in the estimation of e.s.d.'s in distances, angles
and torsion angles; correlations between e.s.d.'s in cell parameters are only
used when they are defined by crystal symmetry. An approximate (isotropic)
treatment of cell e.s.d.'s is used for estimating e.s.d.'s involving l.s.
planes.
;
loop_
    _geom_bond_atom_site_label_1
    _geom_bond_atom_site_label_2
    _geom_bond_site_symmetry_2
    _geom_bond_distance
    _geom_bond_publ_flag
    S1 C1 . 1.7161(14) ?
    S1 C7 . 1.7241(12) ?
    F1 C20 . 1.3350(14) ?
    F2 C20 . 1.3420(14) ?
    F3 C20 . 1.3407(15) ?
    O1 C8 . 1.2309(15) ?
    N1 C8 . 1.3571(15) ?
    N1 C4 . 1.4644(16) ?
    N1 C5 . 1.4699(16) ?
    N2 C10 . 1.4591(15) ?
    N2 C13 . 1.4624(15) ?
    N2 C9 . 1.4651(15) ?
    N3 C14 . 1.4047(15) ?
    N3 C11 . 1.4617(15) ?
    N3 C12 . 1.4695(15) ?
    C1 C2 . 1.3528(19) ?
    C1 H1 . 0.9500 ?
    C2 C3 . 1.4288(17) ?
    C2 H2 . 0.9500 ?
    C3 C7 . 1.3606(18) ?
    C3 C4 . 1.5124(17) ?
    C4 H4A . 0.9900 ?
    C4 H4B . 0.9900 ?
    C5 C6 . 1.5301(17) ?
    C5 H5A . 0.9900 ?
    C5 H5B . 0.9900 ?
    C6 C7 . 1.5013(17) ?
    C6 H6A . 0.9900 ?
    C6 H6B . 0.9900 ?
    C8 C9 . 1.5254(17) ?
    C9 H9A . 0.9900 ?
    C9 H9B . 0.9900 ?
    C10 C11 . 1.5153(16) ?
    C10 H10A . 0.9900 ?
    C10 H10B . 0.9900 ?
    C11 H11A . 0.9900 ?
    C11 H11B . 0.9900 ?
    C12 C13 . 1.5114(17) ?
    C12 H12A . 0.9900 ?
    C12 H12B . 0.9900 ?
    C13 H13A . 0.9900 ?
    C13 H13B . 0.9900 ?
    C14 C19 . 1.4041(16) ?
    C14 C15 . 1.4059(16) ?
    C15 C16 . 1.3865(17) ?
    C15 H15 . 0.9500 ?
    C16 C17 . 1.3854(17) ?
    C16 H16 . 0.9500 ?
    C17 C18 . 1.3877(17) ?
    C17 H17 . 0.9500 ?
    C18 C19 . 1.3860(16) ?
    C18 C20 . 1.4973(17) ?
    C19 H19 . 0.9500 ?
loop_
    _geom_angle_atom_site_label_1
    _geom_angle_atom_site_label_2
    _geom_angle_atom_site_label_3
    _geom_angle_site_symmetry_1
    _geom_angle_site_symmetry_3
    _geom_angle
    _geom_angle_publ_flag
    C1 S1 C7 . . 91.82(6) ?
    C8 N1 C4 . . 118.63(11) ?
    C8 N1 C5 . . 123.45(10) ?
    C4 N1 C5 . . 113.49(10) ?
    C10 N2 C13 . . 107.61(9) ?
    C10 N2 C9 . . 111.45(9) ?
    C13 N2 C9 . . 110.30(10) ?
    C14 N3 C11 . . 117.15(10) ?
    C14 N3 C12 . . 116.58(10) ?
    C11 N3 C12 . . 111.56(9) ?
    C2 C1 S1 . . 111.82(10) ?
    C2 C1 H1 . . 124.1 ?
    S1 C1 H1 . . 124.1 ?
    C1 C2 C3 . . 112.56(12) ?
    C1 C2 H2 . . 123.7 ?
    C3 C2 H2 . . 123.7 ?
    C7 C3 C2 . . 112.61(11) ?
    C7 C3 C4 . . 121.55(11) ?
    C2 C3 C4 . . 125.83(12) ?
    N1 C4 C3 . . 109.61(10) ?
    N1 C4 H4A . . 109.7 ?
    C3 C4 H4A . . 109.7 ?
    N1 C4 H4B . . 109.7 ?
    C3 C4 H4B . . 109.7 ?
    H4A C4 H4B . . 108.2 ?
    N1 C5 C6 . . 109.69(10) ?
    N1 C5 H5A . . 109.7 ?
    C6 C5 H5A . . 109.7 ?
    N1 C5 H5B . . 109.7 ?
    C6 C5 H5B . . 109.7 ?
    H5A C5 H5B . . 108.2 ?
    C7 C6 C5 . . 108.60(11) ?
    C7 C6 H6A . . 110.0 ?
    C5 C6 H6A . . 110.0 ?
    C7 C6 H6B . . 110.0 ?
    C5 C6 H6B . . 110.0 ?
    H6A C6 H6B . . 108.4 ?
    C3 C7 C6 . . 124.64(11) ?
    C3 C7 S1 . . 111.19(9) ?
    C6 C7 S1 . . 124.17(10) ?
    O1 C8 N1 . . 122.29(12) ?
    O1 C8 C9 . . 120.06(11) ?
    N1 C8 C9 . . 117.65(11) ?
    N2 C9 C8 . . 112.71(10) ?
    N2 C9 H9A . . 109.0 ?
    C8 C9 H9A . . 109.0 ?
    N2 C9 H9B . . 109.0 ?
    C8 C9 H9B . . 109.0 ?
    H9A C9 H9B . . 107.8 ?
    N2 C10 C11 . . 110.82(10) ?
    N2 C10 H10A . . 109.5 ?
    C11 C10 H10A . . 109.5 ?
    N2 C10 H10B . . 109.5 ?
    C11 C10 H10B . . 109.5 ?
    H10A C10 H10B . . 108.1 ?
    N3 C11 C10 . . 111.36(10) ?
    N3 C11 H11A . . 109.4 ?
    C10 C11 H11A . . 109.4 ?
    N3 C11 H11B . . 109.4 ?
    C10 C11 H11B . . 109.4 ?
    H11A C11 H11B . . 108.0 ?
    N3 C12 C13 . . 111.82(10) ?
    N3 C12 H12A . . 109.3 ?
    C13 C12 H12A . . 109.3 ?
    N3 C12 H12B . . 109.3 ?
    C13 C12 H12B . . 109.3 ?
    H12A C12 H12B . . 107.9 ?
    N2 C13 C12 . . 110.42(10) ?
    N2 C13 H13A . . 109.6 ?
    C12 C13 H13A . . 109.6 ?
    N2 C13 H13B . . 109.6 ?
    C12 C13 H13B . . 109.6 ?
    H13A C13 H13B . . 108.1 ?
    C19 C14 N3 . . 121.12(10) ?
    C19 C14 C15 . . 116.85(10) ?
    N3 C14 C15 . . 121.99(10) ?
    C16 C15 C14 . . 121.31(11) ?
    C16 C15 H15 . . 119.3 ?
    C14 C15 H15 . . 119.3 ?
    C17 C16 C15 . . 121.54(11) ?
    C17 C16 H16 . . 119.2 ?
    C15 C16 H16 . . 119.2 ?
    C16 C17 C18 . . 117.41(11) ?
    C16 C17 H17 . . 121.3 ?
    C18 C17 H17 . . 121.3 ?
    C19 C18 C17 . . 122.05(11) ?
    C19 C18 C20 . . 118.61(10) ?
    C17 C18 C20 . . 119.32(11) ?
    C18 C19 C14 . . 120.80(11) ?
    C18 C19 H19 . . 119.6 ?
    C14 C19 H19 . . 119.6 ?
    F1 C20 F3 . . 106.27(11) ?
    F1 C20 F2 . . 106.51(10) ?
    F3 C20 F2 . . 106.27(10) ?
    F1 C20 C18 . . 112.62(10) ?
    F3 C20 C18 . . 112.34(10) ?
    F2 C20 C18 . . 112.35(11) ?
loop_
    _geom_torsion_atom_site_label_1
    _geom_torsion_atom_site_label_2
    _geom_torsion_atom_site_label_3
    _geom_torsion_atom_site_label_4
    _geom_torsion_site_symmetry_1
    _geom_torsion_site_symmetry_2
    _geom_torsion_site_symmetry_3
    _geom_torsion_site_symmetry_4
    _geom_torsion
    _geom_torsion_publ_flag
    C7 S1 C1 C2 . . . . -0.21(11) ?
    S1 C1 C2 C3 . . . . 0.45(15) ?
    C1 C2 C3 C7 . . . . -0.53(17) ?
    C1 C2 C3 C4 . . . . 178.54(12) ?
    C8 N1 C4 C3 . . . . 108.44(12) ?
    C5 N1 C4 C3 . . . . -48.79(14) ?
    C7 C3 C4 N1 . . . . 14.37(17) ?
    C2 C3 C4 N1 . . . . -164.62(12) ?
    C8 N1 C5 C6 . . . . -87.88(13) ?
    C4 N1 C5 C6 . . . . 68.10(13) ?
    N1 C5 C6 C7 . . . . -46.98(13) ?
    C2 C3 C7 C6 . . . . -179.84(11) ?
    C4 C3 C7 C6 . . . . 1.05(19) ?
    C2 C3 C7 S1 . . . . 0.36(14) ?
    C4 C3 C7 S1 . . . . -178.75(10) ?
    C5 C6 C7 C3 . . . . 15.39(17) ?
    C5 C6 C7 S1 . . . . -164.84(9) ?
    C1 S1 C7 C3 . . . . -0.09(10) ?
    C1 S1 C7 C6 . . . . -179.89(11) ?
    C4 N1 C8 O1 . . . . 8.89(18) ?
    C5 N1 C8 O1 . . . . 163.72(11) ?
    C4 N1 C8 C9 . . . . -171.93(10) ?
    C5 N1 C8 C9 . . . . -17.10(16) ?
    C10 N2 C9 C8 . . . . -69.20(13) ?
    C13 N2 C9 C8 . . . . 171.33(9) ?
    O1 C8 C9 N2 . . . . 119.78(12) ?
    N1 C8 C9 N2 . . . . -59.42(14) ?
    C13 N2 C10 C11 . . . . -61.83(13) ?
    C9 N2 C10 C11 . . . . 177.12(10) ?
    C14 N3 C11 C10 . . . . 170.67(10) ?
    C12 N3 C11 C10 . . . . -51.32(14) ?
    N2 C10 C11 N3 . . . . 57.59(13) ?
    C14 N3 C12 C13 . . . . -170.23(10) ?
    C11 N3 C12 C13 . . . . 51.50(14) ?
    C10 N2 C13 C12 . . . . 61.50(13) ?
    C9 N2 C13 C12 . . . . -176.74(10) ?
    N3 C12 C13 N2 . . . . -57.23(14) ?
    C11 N3 C14 C19 . . . . -18.70(16) ?
    C12 N3 C14 C19 . . . . -154.62(11) ?
    C11 N3 C14 C15 . . . . 163.73(11) ?
    C12 N3 C14 C15 . . . . 27.81(16) ?
    C19 C14 C15 C16 . . . . -0.63(17) ?
    N3 C14 C15 C16 . . . . 177.05(11) ?
    C14 C15 C16 C17 . . . . -1.02(18) ?
    C15 C16 C17 C18 . . . . 1.02(17) ?
    C16 C17 C18 C19 . . . . 0.64(17) ?
    C16 C17 C18 C20 . . . . 178.81(11) ?
    C17 C18 C19 C14 . . . . -2.33(18) ?
    C20 C18 C19 C14 . . . . 179.49(10) ?
    N3 C14 C19 C18 . . . . -175.44(10) ?
    C15 C14 C19 C18 . . . . 2.25(17) ?
    C19 C18 C20 F1 . . . . -23.30(16) ?
    C17 C18 C20 F1 . . . . 158.47(11) ?
    C19 C18 C20 F3 . . . . 96.66(13) ?
    C17 C18 C20 F3 . . . . -81.57(14) ?
    C19 C18 C20 F2 . . . . -143.58(11) ?
    C17 C18 C20 F2 . . . . 38.19(16) ?
loop_
    _geom_hbond_atom_site_label_D
    _geom_hbond_atom_site_label_H
    _geom_hbond_atom_site_label_A
    _geom_hbond_site_symmetry_A
    _geom_hbond_distance_DH
    _geom_hbond_distance_HA
    _geom_hbond_distance_DA
    _geom_hbond_angle_DHA
    C6 H6A O1 5_776 0.99 2.56 3.4709(17) 153.1
    C13 H13B O1 1_545 0.99 2.60 3.3607(16) 133.4
    C16 H16 Cg 4_645 0.95 2.61 3.3641(13) 136
