# Supplementary material for: 1-(4,5,6,7-Tetra­hydro­thieno[3,2-c]pyridin-5-yl)-2-{4-[3-(trifluoro­meth­yl)phen­yl]piperazin-1-yl}ethanone
Source: Acta Crystallogr Sect E Struct Rep Online. 2012 Apr 4;68(Pt 5):o1293. doi: 10.1107/S1600536812013591 (PMC3344441; doi:10.1107/S1600536812013591)
Supplement: Supplementary file 2 [file e-68-o1293-Isup2.hkl]

# 
# h,k,l, Fc-squared, Fo-squared, sigma(Fo-squared) and status flag 
# 
data_I
_shelx_title ' shelx in C2/c' 
_shelx_refln_list_code          4 
_shelx_F_calc_maximum      331.16 
_exptl_crystal_F_000      1712.00 
_reflns_d_resolution_high  0.7599 
 
loop_ 
 _symmetry_equiv_pos_as_xyz 
 'x, y, z' 
 '-x, y, -z+1/2' 
 'x+1/2, y+1/2, z' 
 '-x+1/2, y+1/2, -z+1/2' 
 '-x, -y, -z' 
 'x, -y, z-1/2' 
 '-x+1/2, -y+1/2, -z' 
 'x+1/2, -y+1/2, z-1/2' 
 
_cell_length_a    32.6920 
_cell_length_b     6.3772 
_cell_length_c    18.2155 
_cell_angle_alpha  90.000 
_cell_angle_beta   92.985 
_cell_angle_gamma  90.000 
 
_shelx_F_squared_multiplier     1.000 
 
loop_ 
 _refln_index_h 
 _refln_index_k 
 _refln_index_l 
 _refln_F_squared_calc 
 _refln_F_squared_meas 
 _refln_F_squared_sigma 
 _refln_observed_status 
   2   0   0     3055.44      150.67    139.62 o 
   4   0   0     3368.88     3523.12     31.81 o 
   6   0   0    21070.34    19359.45    198.95 o 
   8   0   0    57051.16    52155.80    380.44 o 
  10   0   0        0.73        5.73      3.81 o 
  12   0   0    28341.53    27279.64    279.51 o 
  14   0   0     4774.52     5166.48     49.47 o 
  16   0   0      361.29      332.68     13.93 o 
  18   0   0      123.15      147.81     18.94 o 
  20   0   0    27002.79    28495.16    351.92 o 
  22   0   0     9565.49    10638.79    228.10 o 
  24   0   0      564.17      781.40     31.37 o 
  26   0   0     2619.99     2680.22     94.36 o 
  28   0   0      351.36      397.25     40.76 o 
  30   0   0       29.86       55.24     19.96 o 
  32   0   0      366.40      339.71     30.72 o 
  34   0   0     2482.03     2642.72     95.22 o 
  36   0   0      668.38      679.93     52.85 o 
  38   0   0     4543.85     4926.42    208.16 o 
  40   0   0     2537.15     2676.71    119.36 o 
  42   0   0      999.76     1053.14     82.49 o 
   1   1   0    17960.97    16987.23    141.61 o 
   3   1   0    35506.24    33277.88    248.63 o 
   5   1   0     2219.59     2266.35     19.52 o 
   7   1   0     2987.56     2957.45     17.29 o 
   9   1   0      625.98      704.58     10.59 o 
  11   1   0     1521.10     1426.00     13.36 o 
  13   1   0      141.70      167.99      6.43 o 
  15   1   0      290.97      310.23      9.19 o 
  17   1   0     1174.51     1193.39     20.83 o 
  19   1   0     1307.52     1383.69     20.12 o 
  21   1   0     2021.60     2263.19     37.16 o 
  23   1   0     1132.51     1113.64     27.49 o 
  25   1   0        9.67       11.10      5.71 o 
  27   1   0     1236.27     1154.94     31.47 o 
  29   1   0      961.55     1019.59     26.90 o 
  31   1   0      576.55      567.32     22.79 o 
  33   1   0      164.48      155.04     47.01 o 
  35   1   0     1557.42     1507.11     46.56 o 
  37   1   0     1603.65     1668.16     58.02 o 
  39   1   0        0.80       12.01      9.81 o 
  41   1   0       45.54       55.57     29.65 o 
   0   2   0     1244.60     1231.72     18.84 o 
   2   2   0     7385.85     7773.71     45.20 o 
   4   2   0     6115.73     5556.44     46.01 o 
   6   2   0     2038.05     2318.54     24.37 o 
   8   2   0     4837.04     5089.21     39.66 o 
  10   2   0     2365.01     2122.41     18.64 o 
  12   2   0      245.50      261.32      7.89 o 
  14   2   0     2886.36     3143.36     26.22 o 
  16   2   0    17327.08    17453.61    138.27 o 
  18   2   0     6578.06     6229.93    153.84 o 
  20   2   0     1443.09     1323.85     28.91 o 
  22   2   0       53.98       33.61      8.41 o 
  24   2   0     2242.90     2232.99     32.15 o 
  26   2   0      546.80      473.70     15.44 o 
  28   2   0     7843.17     8167.81    128.30 o 
  30   2   0     1387.65     1402.49     40.76 o 
  32   2   0      810.28      788.56     30.91 o 
  34   2   0      473.02      490.66     28.83 o 
  36   2   0      256.46      208.10     23.21 o 
  38   2   0     2708.50     2729.81    119.10 o 
  40   2   0      493.91      451.24     40.61 o 
   1   3   0     2442.83     2456.04     23.46 o 
   3   3   0    17163.31    18510.89    157.03 o 
   5   3   0      978.14      909.37     19.15 o 
   7   3   0      123.97      104.06     11.60 o 
   9   3   0     2437.10     2940.60     73.51 o 
  11   3   0      258.81      224.90      7.35 o 
  13   3   0     3291.09     3312.63     41.05 o 
  15   3   0      325.71      302.53      9.95 o 
  17   3   0      937.08      969.49     20.96 o 
  19   3   0        9.16        9.45      4.66 o 
  21   3   0      150.24      154.69     12.73 o 
  23   3   0       63.08       66.20     14.97 o 
  25   3   0       36.41       46.06     14.42 o 
  27   3   0      840.27      838.11     24.37 o 
  29   3   0       69.31       69.39     25.66 o 
  31   3   0     1382.00     1427.40     50.80 o 
  33   3   0      579.94      577.60     43.09 o 
  35   3   0      102.79       77.98     41.30 o 
  37   3   0     1021.25     1016.69     48.87 o 
  39   3   0      260.14      254.17     53.22 o 
   0   4   0    13652.00    15605.73    156.28 o 
   2   4   0     9115.07     9393.76    133.81 o 
   4   4   0     2215.14     2111.42     30.35 o 
   6   4   0     1255.80     1339.85     25.45 o 
   8   4   0       13.58       18.80      5.68 o 
  10   4   0      780.10      802.31     25.62 o 
  12   4   0      283.74      270.29     15.09 o 
  14   4   0     1479.05     1461.15     37.95 o 
  16   4   0      139.36      104.98     17.77 o 
  18   4   0     8409.37     8169.21    112.04 o 
  20   4   0     2248.03     2324.73     45.65 o 
  22   4   0       83.74       64.35     21.00 o 
  24   4   0      258.89      296.21     14.73 o 
  26   4   0      579.22      519.61     22.19 o 
  28   4   0      823.58      855.33     35.68 o 
  30   4   0      943.08      918.31     55.11 o 
  32   4   0       13.57       28.45     37.02 o 
  34   4   0      112.99      106.57     73.07 o 
  36   4   0      382.35      392.83     50.73 o 
   1   5   0     1427.63     1401.10     36.29 o 
   3   5   0      930.03      872.50     27.74 o 
   5   5   0      639.41      656.11     20.92 o 
   7   5   0       68.74       53.71     13.76 o 
   9   5   0        7.77        5.33      5.66 o 
  11   5   0     2989.88     2936.79     79.72 o 
  13   5   0      928.33      972.51     40.32 o 
  15   5   0        1.06        9.01      9.85 o 
  17   5   0      211.37      204.79     48.76 o 
  19   5   0     3784.18     3893.19     77.94 o 
  21   5   0     1233.86     1259.64     53.25 o 
  23   5   0      866.28      820.42     47.59 o 
  25   5   0      220.54      192.91     62.72 o 
  27   5   0      272.04      340.29    108.34 o 
  29   5   0       71.51       66.83     29.98 o 
  31   5   0      927.64      757.48     64.94 o 
  33   5   0       48.25       35.16     21.07 o 
   0   6   0      524.58      609.30     42.02 o 
   2   6   0     2280.35     2277.46     64.38 o 
   4   6   0        2.75        4.14     11.93 o 
   6   6   0      271.14      245.29     30.83 o 
   8   6   0      630.42      541.05     27.21 o 
  10   6   0      147.89      143.08     19.44 o 
  12   6   0      573.92      605.79     42.57 o 
  14   6   0       27.22       44.90     16.55 o 
  16   6   0      469.53      522.67     35.81 o 
  18   6   0      286.67      287.45     32.61 o 
  20   6   0       18.70       24.36     13.41 o 
  22   6   0      861.27      879.68     39.60 o 
  24   6   0       74.26       59.88     44.13 o 
  26   6   0      438.43      458.07     47.06 o 
  28   6   0       89.56       61.67     39.76 o 
  30   6   0      308.94      287.33    118.04 o 
   1   7   0      747.87      737.72     38.78 o 
   3   7   0      533.25      484.57     33.47 o 
   5   7   0      317.41      282.73     25.43 o 
   7   7   0      835.41      925.54     52.40 o 
   9   7   0      629.28      619.08     59.45 o 
  11   7   0        5.94       10.98     12.45 o 
  13   7   0      468.87      468.05     39.11 o 
  15   7   0      758.74      738.37     53.58 o 
  17   7   0       16.64       15.85     14.99 o 
  19   7   0       32.50       28.10     20.82 o 
  21   7   0     2171.55     2448.02    145.54 o 
  23   7   0       11.01       24.41     29.28 o 
   0   8   0      538.81      642.13     78.02 o 
   2   8   0      628.48      642.02     56.84 o 
   4   8   0      532.73      533.63     39.40 o 
   6   8   0      748.60      766.61     58.28 o 
   8   8   0      225.98      252.87     58.68 o 
  10   8   0       54.62       28.58     18.31 o 
  12   8   0       11.20       18.19     14.49 o 
 -41   1   1       19.52       24.48     21.03 o 
 -39   1   1     1640.44     1612.81     70.11 o 
 -37   1   1      803.75      912.87     48.80 o 
 -35   1   1      282.12      295.07     24.62 o 
 -33   1   1       77.45       86.09     32.12 o 
 -31   1   1      142.37      101.95     25.92 o 
 -29   1   1     3979.10     4012.37     73.97 o 
 -27   1   1      181.44      184.75     12.69 o 
 -25   1   1     5243.93     5093.07    166.95 o 
 -23   1   1      376.81      381.10     18.87 o 
 -21   1   1     4000.15     3910.81     48.98 o 
 -19   1   1        4.80        9.37      2.83 o 
 -17   1   1    13181.18    13454.53    129.07 o 
 -15   1   1     3466.68     3899.52     32.31 o 
 -13   1   1     3244.37     3642.76     26.34 o 
 -11   1   1     3995.40     4217.24     25.67 o 
  -9   1   1    21589.60    20364.55    169.48 o 
  -7   1   1     9077.16     9380.10     80.56 o 
  -5   1   1    23373.90    21838.64    136.70 o 
  -3   1   1     6018.83     5822.83     56.01 o 
  -1   1   1    29879.26    28568.98    218.87 o 
   1   1   1     5935.23     5633.82     34.98 o 
   3   1   1      668.55      569.26      8.26 o 
   5   1   1    12797.93    12829.73     88.18 o 
   7   1   1     1972.91     1744.38     19.16 o 
   9   1   1    16406.93    16453.33    114.00 o 
  11   1   1     1726.46     1631.32     14.87 o 
  13   1   1     6383.91     6469.50     39.48 o 
  15   1   1     6316.78     6364.39     49.80 o 
  17   1   1     7428.33     8116.61     38.95 o 
  19   1   1        4.86       18.62      4.58 o 
  21   1   1     6911.63     6940.74     74.97 o 
  23   1   1     1158.38     1125.36     26.28 o 
  25   1   1     1287.28     1259.09     25.21 o 
  27   1   1     3489.97     3320.03    135.15 o 
  29   1   1     3213.76     3403.67     63.95 o 
  31   1   1      307.43      323.50     28.30 o 
  33   1   1     3079.46     3320.40     58.69 o 
  35   1   1      717.35      652.33     38.71 o 
  37   1   1     2320.58     2510.14     87.95 o 
  39   1   1     1084.82     1169.71     61.93 o 
  41   1   1     1304.00     1251.08    152.86 o 
 -40   2   1     1493.20     1570.20     70.12 o 
 -38   2   1       51.32       56.36     28.80 o 
 -36   2   1      278.38      311.91     28.25 o 
 -34   2   1     1403.65     1292.43     45.90 o 
 -32   2   1     1625.97     1581.30     89.50 o 
 -30   2   1      203.08      185.09     17.39 o 
 -28   2   1      116.23      126.12     28.50 o 
 -26   2   1      258.54      293.99     18.72 o 
 -24   2   1     1967.63     1967.79     78.63 o 
 -22   2   1     1725.44     1660.51     31.74 o 
 -20   2   1     1162.83     1129.66     24.05 o 
 -18   2   1     3269.11     3406.30     45.89 o 
 -16   2   1    20068.81    21425.27    127.80 o 
 -14   2   1     3274.35     3737.27     39.93 o 
 -12   2   1     1150.09     1444.09     17.21 o 
 -10   2   1     4017.43     4004.55     33.81 o 
  -8   2   1       85.68      110.92      4.13 o 
  -6   2   1     1715.28     1627.68     20.84 o 
  -4   2   1    10331.08     9868.10     75.33 o 
  -2   2   1        2.66        6.49      2.16 o 
   0   2   1     4069.78     4057.51     25.41 o 
   2   2   1        4.49        3.03      1.46 o 
   4   2   1      752.34      744.84     12.64 o 
   6   2   1     1099.66     1061.58     14.37 o 
   8   2   1     1971.63     2258.94     19.90 o 
  10   2   1      709.65      813.82     12.36 o 
  12   2   1      415.58      460.51      9.94 o 
  14   2   1        0.40        8.83      3.08 o 
  16   2   1      343.97      341.46     10.80 o 
  18   2   1      436.88      429.63     11.21 o 
  20   2   1       89.91       79.95     11.78 o 
  22   2   1     9628.38     9898.58     85.03 o 
  24   2   1      192.04      160.12     10.17 o 
  26   2   1      381.39      353.68     15.96 o 
  28   2   1      284.43      300.32     15.29 o 
  30   2   1      994.58     1005.96     34.63 o 
  32   2   1      447.65      456.72     25.07 o 
  34   2   1      273.73      279.41     21.39 o 
  36   2   1      287.95      286.64     37.62 o 
  38   2   1      462.19      502.44     42.63 o 
  40   2   1      110.71       90.29     58.22 o 
 -39   3   1        0.68        9.78     12.88 o 
 -37   3   1      105.42       75.29     51.63 o 
 -35   3   1      693.47      593.76     37.79 o 
 -33   3   1      145.23      132.76     53.92 o 
 -31   3   1      187.19      161.48     53.02 o 
 -29   3   1      415.91      413.17     19.29 o 
 -27   3   1      565.99      558.79     20.00 o 
 -25   3   1     1316.18     1422.70     28.45 o 
 -23   3   1     9530.62     9845.98    153.95 o 
 -21   3   1     9258.68     9534.36     72.59 o 
 -19   3   1     1190.62     1159.12     24.92 o 
 -17   3   1      414.62      457.32     12.72 o 
 -15   3   1      655.86      520.77     14.22 o 
 -13   3   1     1495.91     1522.90     22.65 o 
 -11   3   1      483.69      496.45     12.73 o 
  -9   3   1     5619.70     5598.68     79.81 o 
  -7   3   1     3924.80     4212.47     85.10 o 
  -5   3   1     1373.04     1415.33     26.27 o 
  -3   3   1     3345.19     3779.91     53.52 o 
  -1   3   1    21310.14    22476.66    145.89 o 
   1   3   1     9109.33     9630.12     95.54 o 
   3   3   1      540.25      626.82     14.53 o 
   5   3   1     2103.30     2491.60     39.17 o 
   7   3   1      543.47      482.61     13.58 o 
   9   3   1     1796.45     1936.47     29.97 o 
  11   3   1    13188.37    13610.14    168.68 o 
  13   3   1      900.64      718.22     13.42 o 
  15   3   1     1380.12     1342.10     24.94 o 
  17   3   1     2271.23     2293.06     32.25 o 
  19   3   1     6813.15     6790.95    152.95 o 
  21   3   1      934.93      884.04     60.72 o 
  23   3   1     2194.78     2213.09     39.83 o 
  25   3   1      109.70      114.10     11.16 o 
  27   3   1      521.49      489.22     24.96 o 
  29   3   1       93.25       76.30     30.00 o 
  31   3   1       27.01       18.54      9.00 o 
  33   3   1      731.14      748.41     39.59 o 
  35   3   1       45.05       17.96     13.90 o 
  37   3   1      195.64      208.68     41.47 o 
  39   3   1       65.30       73.86     54.44 o 
 -36   4   1      103.31      100.36     51.39 o 
 -34   4   1       14.39       21.97     22.99 o 
 -32   4   1      200.06      187.73     68.36 o 
 -30   4   1       69.27       69.59     43.84 o 
 -28   4   1      488.23      545.16     32.09 o 
 -26   4   1     1042.17     1128.54     32.76 o 
 -24   4   1      709.17      641.43     26.44 o 
 -22   4   1     9758.22     9039.76    359.31 o 
 -20   4   1      289.06      262.17     19.07 o 
 -18   4   1      958.90     1027.38     22.26 o 
 -16   4   1     1607.10     1592.25     24.38 o 
 -14   4   1     1688.08     1773.74     45.29 o 
 -12   4   1      156.59      111.52     10.43 o 
 -10   4   1      198.98      220.70     12.47 o 
  -8   4   1     1160.73     1084.94     24.89 o 
  -6   4   1     5951.48     6440.31     57.36 o 
  -4   4   1     3151.36     3594.62     41.45 o 
  -2   4   1     3527.46     3659.83     37.55 o 
   0   4   1     2043.44     2476.85     33.03 o 
   2   4   1     3004.10     2992.49     46.17 o 
   4   4   1     9570.63    10874.62    120.04 o 
   6   4   1     3261.95     3132.35     60.88 o 
   8   4   1     3132.08     3091.86     92.28 o 
  10   4   1     3052.43     2896.74     61.21 o 
  12   4   1      356.08      304.31     17.56 o 
  14   4   1     2147.76     2091.89     51.57 o 
  16   4   1     7718.01     7388.49    169.29 o 
  18   4   1     4961.63     4619.69     92.05 o 
  20   4   1    16332.41    16513.87    303.69 o 
  22   4   1     3573.74     3288.70    127.45 o 
  24   4   1      283.84      250.81     14.95 o 
  26   4   1      294.61      336.11     22.31 o 
  28   4   1     1274.38     1388.88     62.31 o 
  30   4   1      834.39      835.50     52.04 o 
  32   4   1      143.48       99.68     56.45 o 
  34   4   1      211.48      169.20    110.54 o 
  36   4   1      164.87       96.63     99.79 o 
 -33   5   1       51.28       41.29     25.43 o 
 -31   5   1      332.95      301.23     43.44 o 
 -29   5   1      410.48      443.40     40.53 o 
 -27   5   1      266.57      223.07     99.86 o 
 -25   5   1       11.07        9.66      8.40 o 
 -23   5   1      104.57      106.70     36.03 o 
 -21   5   1      728.90      709.81     38.96 o 
 -19   5   1      459.92      486.76     32.85 o 
 -17   5   1        2.85        6.30      9.86 o 
 -15   5   1     2118.48     2113.17     41.01 o 
 -13   5   1     3237.70     3198.55     68.68 o 
 -11   5   1      376.20      385.75     20.95 o 
  -9   5   1      339.91      340.61     15.68 o 
  -7   5   1      210.16      203.31     16.34 o 
  -5   5   1      117.08      121.49     14.96 o 
  -3   5   1     1394.12     1222.61     27.21 o 
  -1   5   1      643.67      706.64     20.24 o 
   1   5   1      129.17      175.65     13.38 o 
   3   5   1      285.91      316.12     17.58 o 
   5   5   1       16.87       25.29      8.85 o 
   7   5   1     1317.43     1322.02     36.21 o 
   9   5   1     1090.17     1131.45     43.14 o 
  11   5   1       66.55       80.33     28.65 o 
  13   5   1      821.98      820.06     35.82 o 
  15   5   1     2746.59     2805.30     74.18 o 
  17   5   1     1328.38     1355.13     45.38 o 
  19   5   1       54.98       52.15     23.05 o 
  21   5   1     1175.46     1180.14     44.08 o 
  23   5   1      183.70      199.95     22.27 o 
  25   5   1       72.68       84.97     45.24 o 
  27   5   1       93.87       80.98     42.71 o 
  29   5   1      149.98      123.13     78.32 o 
  31   5   1      166.59       92.33     72.95 o 
  33   5   1      170.85      175.34     46.99 o 
 -30   6   1      774.44      815.38     77.98 o 
 -28   6   1      170.07       84.49     78.13 o 
 -26   6   1      695.83      688.79     58.38 o 
 -24   6   1     1360.06     1437.67     76.01 o 
 -22   6   1      583.87      524.65     40.60 o 
 -20   6   1      207.45      209.93     66.80 o 
 -18   6   1      786.90      892.35     38.31 o 
 -16   6   1      202.78      182.06     52.99 o 
 -14   6   1      640.70      636.81     34.30 o 
 -12   6   1        9.91       11.44     10.65 o 
 -10   6   1      260.75      325.87     26.56 o 
  -8   6   1      200.91      187.33     17.12 o 
  -6   6   1     1501.82     1440.86     40.11 o 
  -4   6   1      329.83      300.18     20.99 o 
  -2   6   1     1807.63     1845.41     52.77 o 
   0   6   1     2193.69     2134.65     58.32 o 
   2   6   1     3344.31     3567.64     81.51 o 
   4   6   1      651.75      621.20     33.05 o 
   6   6   1      822.95      871.62     32.08 o 
   8   6   1        0.60       13.08     11.68 o 
  10   6   1        3.13        5.83      7.83 o 
  12   6   1      403.45      377.71     20.70 o 
  14   6   1     1693.41     1680.87     89.62 o 
  16   6   1      163.65      119.60     48.46 o 
  18   6   1     1864.11     1866.78     53.25 o 
  20   6   1     1749.70     1781.22     55.08 o 
  22   6   1     2838.53     3072.60     97.01 o 
  24   6   1        1.10       -0.60     20.94 o 
  26   6   1      758.68      780.71     51.67 o 
  28   6   1       88.79       47.05     47.54 o 
 -23   7   1     1545.83     1655.19    130.59 o 
 -21   7   1      149.42      114.64    103.51 o 
 -19   7   1       37.60       40.01     30.33 o 
 -17   7   1     1153.14     1114.65     62.03 o 
 -15   7   1        0.13        9.56     13.13 o 
 -13   7   1        4.65       15.49     17.49 o 
 -11   7   1      121.72      113.70     59.93 o 
  -9   7   1      458.75      491.26     43.43 o 
  -7   7   1      161.29      123.02     53.25 o 
  -5   7   1        4.19       13.26     16.11 o 
  -3   7   1      103.33       56.96     26.86 o 
  -1   7   1      262.51      183.56     33.47 o 
   1   7   1      152.00      161.85     29.62 o 
   3   7   1     2345.58     2323.36     58.85 o 
   5   7   1       30.01       52.05     24.05 o 
   7   7   1      190.52      193.74     40.41 o 
   9   7   1        1.66        6.00     12.46 o 
  11   7   1       60.11       73.03     30.49 o 
  13   7   1       33.84       26.26     17.67 o 
  15   7   1      153.54      175.37     37.65 o 
  17   7   1     1023.32     1210.21     69.18 o 
  19   7   1       26.25       38.25     44.86 o 
  21   7   1      654.02      632.78     60.73 o 
  23   7   1       11.27        0.72     15.23 o 
 -12   8   1      110.62       64.68     66.92 o 
 -10   8   1        5.13        9.15     14.66 o 
  -8   8   1       33.49       33.95     27.57 o 
  -6   8   1      728.66      726.79     47.55 o 
  -4   8   1      299.56      247.85     94.89 o 
  -2   8   1      371.81      449.84     54.94 o 
   0   8   1       18.38        8.43     27.62 o 
   2   8   1      342.00      314.28     65.51 o 
   4   8   1       77.33       71.04     50.19 o 
   6   8   1      223.55      163.28     62.14 o 
   8   8   1       19.92       17.44     14.55 o 
  10   8   1        4.38       19.72     16.36 o 
  12   8   1        2.30        8.60     21.26 o 
 -42   0   2      167.99      115.91     99.35 o 
 -40   0   2      321.45      357.28     54.97 o 
 -38   0   2      570.60      679.45     53.22 o 
 -36   0   2        8.61        4.75     27.00 o 
 -34   0   2      232.28      165.26     77.03 o 
 -32   0   2     1193.68     1302.36     48.02 o 
 -30   0   2      618.17      577.52     33.91 o 
 -28   0   2     3237.81     3426.50    100.37 o 
 -26   0   2    17641.40    18921.82    207.38 o 
 -24   0   2      448.38      431.89     25.08 o 
 -22   0   2      117.49      120.06     36.06 o 
 -20   0   2      158.16      121.92     17.63 o 
 -18   0   2     5353.31     5404.95     87.21 o 
 -16   0   2      270.52      273.38     12.25 o 
 -14   0   2     4842.97     4770.06     50.23 o 
 -12   0   2     1483.84     1461.71     20.77 o 
 -10   0   2    37500.27    37061.86    320.00 o 
  -8   0   2    23954.88    24793.77    416.71 o 
  -6   0   2    92928.25    85612.92   1275.89 o 
  -4   0   2    22814.62    21643.20    196.47 o 
  -2   0   2      172.57      189.35      6.53 o 
   0   0   2     3041.58     3046.00     58.39 o 
   2   0   2     4481.71     4073.26    251.53 o 
   4   0   2      402.70      420.18      8.29 o 
   6   0   2     7727.87     7791.26    139.43 o 
   8   0   2     1192.82      874.20     16.63 o 
  10   0   2      238.03      287.38      8.94 o 
  12   0   2    42263.11    40585.09    566.27 o 
  14   0   2    10461.40    10865.01     81.69 o 
  16   0   2     3245.99     3366.02     73.87 o 
  18   0   2    16452.98    17423.64    184.86 o 
  20   0   2    19514.93    19768.93    173.30 o 
  22   0   2     4018.92     4042.79     67.96 o 
  24   0   2     2637.28     2652.88     42.02 o 
  26   0   2      283.06      233.24     26.00 o 
  28   0   2       28.71       30.80     12.09 o 
  30   0   2     4495.03     4669.16    180.42 o 
  32   0   2     1351.67     1414.82     98.91 o 
  34   0   2       39.04       67.32     44.82 o 
  36   0   2       21.63       11.53     25.26 o 
  38   0   2     2269.11     2326.92    115.77 o 
  40   0   2        2.72        7.68     21.47 o 
  42   0   2      405.83      386.67     45.14 o 
 -41   1   2      201.59      209.38     34.73 o 
 -39   1   2      155.99      134.96     63.18 o 
 -37   1   2        1.27        9.17     15.95 o 
 -35   1   2      642.72      659.31     31.11 o 
 -33   1   2       65.88       73.70     25.60 o 
 -31   1   2     1028.59     1017.37     30.00 o 
 -29   1   2     4456.19     4376.77     81.96 o 
 -27   1   2      426.74      406.02     19.74 o 
 -25   1   2     1005.76     1178.30     33.35 o 
 -23   1   2     1197.25     1210.61     29.32 o 
 -21   1   2        3.72        4.24      4.90 o 
 -19   1   2      281.16      321.25     13.11 o 
 -17   1   2     3362.00     3585.04     56.43 o 
 -15   1   2     2392.58     2348.86     30.82 o 
 -13   1   2      112.30      106.49      7.26 o 
 -11   1   2     5213.81     5812.54     36.55 o 
  -9   1   2     7696.13     7791.53     64.33 o 
  -7   1   2    44364.57    42300.15    204.41 o 
  -5   1   2    30429.29    28475.33    176.73 o 
  -3   1   2   109666.36    97159.16   1667.25 o 
  -1   1   2     2493.92     2376.45     18.05 o 
   1   1   2     2233.75     2336.24     17.27 o 
   3   1   2    11678.29    11338.33    115.95 o 
   5   1   2    33835.14    32059.57    137.66 o 
   7   1   2      219.39      162.67      4.47 o 
   9   1   2     6659.42     6897.10     65.42 o 
  11   1   2     1812.09     2020.76     16.41 o 
  13   1   2      142.85      114.49      6.12 o 
  15   1   2     3607.57     4246.26     62.18 o 
  17   1   2     1888.91     2167.22     34.47 o 
  19   1   2     7101.40     7690.17    118.92 o 
  21   1   2       16.02       13.33      5.71 o 
  23   1   2     1872.19     1899.63     38.16 o 
  25   1   2       13.94        5.84      3.66 o 
  27   1   2       44.49       25.15      8.06 o 
  29   1   2      142.02      157.65     12.98 o 
  31   1   2     2207.74     2152.02     50.92 o 
  33   1   2      424.38      416.85     28.49 o 
  35   1   2     1635.62     1593.69     58.40 o 
  37   1   2      571.25      598.76     38.30 o 
  39   1   2      855.68      806.34     41.42 o 
  41   1   2      413.18      438.22     34.34 o 
 -40   2   2       40.71       27.10     33.07 o 
 -38   2   2     2797.16     2802.99    105.39 o 
 -36   2   2       99.59       69.99     39.31 o 
 -34   2   2       16.10       23.59     12.77 o 
 -32   2   2      315.88      234.64     17.36 o 
 -30   2   2     2813.74     2666.78     43.82 o 
 -28   2   2       51.55       58.08     17.52 o 
 -26   2   2      593.53      553.35     20.80 o 
 -24   2   2       16.72       32.56      8.75 o 
 -22   2   2        2.80       10.62      4.54 o 
 -20   2   2      316.65      276.44     12.81 o 
 -18   2   2     5559.73     5534.42     63.68 o 
 -16   2   2    10710.11    10689.61    108.52 o 
 -14   2   2     6976.82     7375.66     58.30 o 
 -12   2   2      530.78      514.70     10.94 o 
 -10   2   2    37223.61    37690.89    471.79 o 
  -8   2   2      298.16      222.73      5.46 o 
  -6   2   2    14713.31    15068.38    273.33 o 
  -4   2   2      617.63      516.33     12.14 o 
  -2   2   2     5510.55     5827.18     39.14 o 
   0   2   2        1.01        3.59      2.55 o 
   2   2   2    10245.34    10009.67     85.77 o 
   4   2   2    12909.63    12960.81     81.82 o 
   6   2   2       29.37       56.94      6.05 o 
   8   2   2      734.97      735.49     14.59 o 
  10   2   2     3028.26     3223.63     25.40 o 
  12   2   2       20.66        4.74      3.35 o 
  14   2   2        7.22       23.85      4.66 o 
  16   2   2        0.82        4.29      3.50 o 
  18   2   2        3.98        6.41      2.42 o 
  20   2   2       77.74      126.97      9.13 o 
  22   2   2      644.23      606.76     13.50 o 
  24   2   2     5222.61     4936.05     85.50 o 
  26   2   2     1008.18      869.85     19.94 o 
  28   2   2     2336.54     2324.60     67.18 o 
  30   2   2      515.58      443.50     29.16 o 
  32   2   2        2.91       12.03     12.59 o 
  34   2   2      835.30      743.88     33.73 o 
  36   2   2     1618.96     1659.14     58.43 o 
  38   2   2      333.55      334.75     48.31 o 
  40   2   2      832.02      858.98     51.76 o 
 -39   3   2      116.54       43.16     35.46 o 
 -37   3   2      115.21       83.72     43.90 o 
 -35   3   2      199.79      197.11     31.87 o 
 -33   3   2       34.94       20.38     14.01 o 
 -31   3   2      827.90      827.02     38.23 o 
 -29   3   2     2114.11     2117.59     46.89 o 
 -27   3   2     5819.19     6075.68    125.60 o 
 -25   3   2        0.10        4.62      6.55 o 
 -23   3   2     4488.91     4332.15     75.49 o 
 -21   3   2      953.52      916.57     22.87 o 
 -19   3   2     5327.85     5327.17     86.27 o 
 -17   3   2     1069.33      980.38     20.62 o 
 -15   3   2      745.04      606.59     15.70 o 
 -13   3   2        6.78        6.32      3.91 o 
 -11   3   2     1643.12     1557.47     23.91 o 
  -9   3   2     2065.57     2364.76     33.26 o 
  -7   3   2    16309.94    16527.92    212.73 o 
  -5   3   2     2036.24     2357.94     29.63 o 
  -3   3   2    12027.29    13782.87    241.08 o 
  -1   3   2       86.84       74.40      7.22 o 
   1   3   2     9993.92    10043.82     70.74 o 
   3   3   2     2393.57     2290.15     58.29 o 
   5   3   2     8657.37     9154.96     86.09 o 
   7   3   2     3093.74     3477.18     38.14 o 
   9   3   2       25.45       56.28     10.94 o 
  11   3   2      338.23      302.28     10.36 o 
  13   3   2     3138.53     3082.00     39.97 o 
  15   3   2     3193.53     3183.54     44.66 o 
  17   3   2     2184.36     2248.29     30.31 o 
  19   3   2      343.48      288.26     11.66 o 
  21   3   2     7098.68     6686.56    241.25 o 
  23   3   2      379.44      357.45     14.37 o 
  25   3   2      885.00      807.13     19.90 o 
  27   3   2     2126.07     2113.34     57.32 o 
  29   3   2       33.43       29.35     11.28 o 
  31   3   2      104.21       94.44     39.54 o 
  33   3   2      572.38      526.09     33.87 o 
  35   3   2     1440.73     1415.39     51.08 o 
  37   3   2      107.65       75.34     49.18 o 
  39   3   2     1273.13     1417.67    105.81 o 
 -36   4   2        1.21       12.75     15.84 o 
 -34   4   2      154.39      143.06     81.24 o 
 -32   4   2       18.68       23.65     18.14 o 
 -30   4   2      406.78      396.12     55.34 o 
 -28   4   2     2761.99     2840.29     63.58 o 
 -26   4   2     1295.19     1264.14     35.49 o 
 -24   4   2      632.54      618.01     28.28 o 
 -22   4   2      485.80      469.96     24.47 o 
 -20   4   2      110.75      124.14     29.67 o 
 -18   4   2       71.41       68.17     20.48 o 
 -16   4   2      617.17      607.02     16.04 o 
 -14   4   2     1220.34     1261.56     24.81 o 
 -12   4   2      526.87      672.28     13.33 o 
 -10   4   2       54.46       58.39      9.93 o 
  -8   4   2     4749.18     4462.75     64.54 o 
  -6   4   2     1102.66     1381.20     30.65 o 
  -4   4   2     3762.93     4069.05     52.06 o 
  -2   4   2     3014.40     3057.48     34.36 o 
   0   4   2     1601.24     1448.08     27.56 o 
   2   4   2     2160.78     2103.43     67.34 o 
   4   4   2     1162.54     1185.03     31.14 o 
   6   4   2     3393.76     3104.01     65.53 o 
   8   4   2     1372.89     1243.52    146.58 o 
  10   4   2      213.61      188.93     17.40 o 
  12   4   2     1108.93     1031.99     41.63 o 
  14   4   2      294.22      289.74     16.42 o 
  16   4   2     4857.68     4703.83    108.99 o 
  18   4   2     7010.53     6675.32    289.99 o 
  20   4   2     5701.12     5683.14    113.56 o 
  22   4   2     2061.11     2243.00     49.22 o 
  24   4   2     1272.88     1277.65     45.48 o 
  26   4   2      212.22      194.24     43.10 o 
  28   4   2       25.00       42.51     38.76 o 
  30   4   2       99.79       80.93     55.13 o 
  32   4   2       77.46       72.37     42.07 o 
  34   4   2      157.12      135.40     77.81 o 
  36   4   2       10.59       10.58     13.82 o 
 -33   5   2      169.38      115.73     57.90 o 
 -31   5   2      209.84      191.17     36.92 o 
 -29   5   2      490.39      513.79     44.06 o 
 -27   5   2      587.02      613.05     47.60 o 
 -25   5   2      690.37      629.14     33.26 o 
 -23   5   2     2891.01     2972.08     77.73 o 
 -21   5   2      479.37      429.25     27.97 o 
 -19   5   2       48.13       79.82     28.66 o 
 -17   5   2     1071.51     1016.46     39.04 o 
 -15   5   2      744.09      768.30     35.19 o 
 -13   5   2      717.78      658.54     19.79 o 
 -11   5   2      845.87      835.38     27.43 o 
  -9   5   2     4661.99     4415.31     77.73 o 
  -7   5   2     7154.93     7102.27    178.35 o 
  -5   5   2      103.87       98.59     10.22 o 
  -3   5   2     1811.25     1892.56     36.33 o 
  -1   5   2     2335.67     2382.10     44.46 o 
   1   5   2     1863.74     1796.20     34.49 o 
   3   5   2      348.42      297.05     19.43 o 
   5   5   2     2437.74     2118.59    336.85 o 
   7   5   2       49.10       41.27     14.91 o 
   9   5   2      236.34      253.54     25.24 o 
  11   5   2     9619.20     9585.94    183.85 o 
  13   5   2     3037.55     3032.45     81.85 o 
  15   5   2     2417.25     2325.22     63.03 o 
  17   5   2       72.67       82.69     30.00 o 
  19   5   2     1185.17     1121.55     39.66 o 
  21   5   2     4189.95     4161.90     76.75 o 
  23   5   2      311.58      332.91     44.48 o 
  25   5   2       51.54       48.66     33.43 o 
  27   5   2       21.94       20.88     15.76 o 
  29   5   2        0.44       10.13     15.06 o 
  31   5   2     2545.99     2552.32     90.10 o 
  33   5   2       10.55       16.74     25.87 o 
 -30   6   2      147.67      107.32     72.85 o 
 -28   6   2      587.29      615.14     47.28 o 
 -26   6   2     2057.84     2255.00     85.27 o 
 -24   6   2      267.85      298.79     37.44 o 
 -22   6   2      924.55      942.85     47.32 o 
 -20   6   2       59.78       55.32     20.73 o 
 -18   6   2      478.42      492.45     35.92 o 
 -16   6   2      208.08      192.65     35.15 o 
 -14   6   2     1642.64     1652.93     53.35 o 
 -12   6   2      553.59      603.94     32.85 o 
 -10   6   2      983.30      898.03     35.93 o 
  -8   6   2        5.76        6.33      7.31 o 
  -6   6   2     3196.90     2796.76    104.46 o 
  -4   6   2      230.10      247.53     16.06 o 
  -2   6   2      387.15      355.56     30.68 o 
   0   6   2     2634.42     2565.67     67.82 o 
   2   6   2      839.71      819.75     33.70 o 
   4   6   2       61.09       81.34     28.76 o 
   6   6   2      666.89      658.27     33.22 o 
   8   6   2       75.01       58.97     26.75 o 
  10   6   2     3077.16     2857.85     74.79 o 
  12   6   2      406.19      359.35     27.82 o 
  14   6   2      825.90      828.44     36.51 o 
  16   6   2     2449.64     2440.25     67.60 o 
  18   6   2       11.04       12.86     15.20 o 
  20   6   2      844.78      833.38     37.10 o 
  22   6   2       36.95       30.75     21.30 o 
  24   6   2      113.90      117.49     71.31 o 
  26   6   2      622.99      562.85     43.44 o 
  28   6   2       49.88       38.40     41.99 o 
 -23   7   2      985.03     1057.04     89.84 o 
 -21   7   2      142.91      101.01     60.96 o 
 -19   7   2        0.39        8.45     14.61 o 
 -17   7   2        0.78       12.02     13.95 o 
 -15   7   2     1012.56      942.04     61.00 o 
 -13   7   2        0.17        5.71     14.84 o 
 -11   7   2      576.79      635.78     52.92 o 
  -9   7   2      269.33      276.79     37.04 o 
  -7   7   2      694.91      901.02     52.27 o 
  -5   7   2      354.73      392.82     40.75 o 
  -3   7   2     4090.07     4252.13    103.66 o 
  -1   7   2       59.74       56.60     28.09 o 
   1   7   2     1751.18     1876.56     59.12 o 
   3   7   2      139.73      146.52     27.81 o 
   5   7   2      472.86      510.52     29.67 o 
   7   7   2      586.18      543.66     32.16 o 
   9   7   2      614.84      650.36     45.89 o 
  11   7   2       43.52       49.52     36.82 o 
  13   7   2      125.81      117.97     28.49 o 
  15   7   2       36.94       31.86     30.24 o 
  17   7   2      346.12      352.96     32.56 o 
  19   7   2      506.01      525.24     56.14 o 
  21   7   2      358.32      373.64     63.99 o 
  23   7   2      753.27      759.97     76.42 o 
 -12   8   2      667.45      733.79     73.64 o 
 -10   8   2        0.11       12.63     14.01 o 
  -8   8   2        3.42       13.25     13.96 o 
  -6   8   2      163.55      120.54     79.85 o 
  -4   8   2      195.02      180.43     43.44 o 
  -2   8   2        5.22       12.59     16.37 o 
   0   8   2      130.47      111.21     68.00 o 
   2   8   2       21.61       17.37     18.92 o 
   4   8   2      197.77      245.19     37.49 o 
   6   8   2       33.71       27.55     17.80 o 
   8   8   2      383.58      340.66     37.53 o 
  10   8   2      377.75      352.08     48.37 o 
  12   8   2      259.07      247.86     34.80 o 
 -41   1   3      516.22      451.37     39.77 o 
 -39   1   3     2486.71     2616.42    118.63 o 
 -37   1   3      100.45       85.13     46.93 o 
 -35   1   3     1392.60     1500.43     47.82 o 
 -33   1   3      367.32      402.05     22.38 o 
 -31   1   3      639.27      655.60     30.10 o 
 -29   1   3     2754.33     2780.37     61.25 o 
 -27   1   3     1379.15     1379.62     36.07 o 
 -25   1   3      312.57      271.61     23.50 o 
 -23   1   3      698.56      752.35     25.24 o 
 -21   1   3       64.48       57.93     12.15 o 
 -19   1   3     2113.38     2039.38     28.69 o 
 -17   1   3     5093.23     4491.48    105.12 o 
 -15   1   3      807.58      816.64     15.93 o 
 -13   1   3      317.54      361.23     11.18 o 
 -11   1   3     1298.23     1256.67     16.55 o 
  -9   1   3     5562.00     5182.86     47.09 o 
  -7   1   3    93740.05    91126.09    603.89 o 
  -5   1   3        3.13       10.52      4.17 o 
  -3   1   3      103.54       68.01      4.55 o 
  -1   1   3    66845.50    59764.58   1693.72 o 
   1   1   3        9.23        5.66      2.86 o 
   3   1   3     7839.62     7888.12     53.24 o 
   5   1   3      395.58      347.13      7.78 o 
   7   1   3       95.48       71.11      3.88 o 
   9   1   3     1812.32     1994.97     19.63 o 
  11   1   3       33.36        9.64      3.76 o 
  13   1   3     9219.16     9580.60    111.58 o 
  15   1   3     4672.05     4336.68    131.41 o 
  17   1   3     6692.86     7451.35     52.60 o 
  19   1   3     3222.92     3384.51     43.65 o 
  21   1   3    10548.17    10149.31    716.66 o 
  23   1   3     5371.30     5092.42    123.53 o 
  25   1   3      896.04      797.18     26.11 o 
  27   1   3     1102.09     1065.21     37.68 o 
  29   1   3      208.06      182.03     24.91 o 
  31   1   3      353.35      297.57     24.19 o 
  33   1   3     1270.56     1294.65     49.81 o 
  35   1   3      263.68      288.40     54.97 o 
  37   1   3     2251.68     2257.38     71.57 o 
  39   1   3       58.20       62.97     39.99 o 
  41   1   3      465.04      499.42     41.25 o 
 -40   2   3      158.20      128.22     67.17 o 
 -38   2   3       17.48       29.14     16.41 o 
 -36   2   3       40.64       57.00     27.95 o 
 -34   2   3      564.75      649.81     38.25 o 
 -32   2   3     3521.30     3587.71     52.55 o 
 -30   2   3        0.29        6.02      7.86 o 
 -28   2   3     2983.95     2870.23     60.42 o 
 -26   2   3        9.07       11.12      6.91 o 
 -24   2   3     1120.40     1009.01     26.85 o 
 -22   2   3       35.08       30.12      8.32 o 
 -20   2   3      830.12      866.71     22.65 o 
 -18   2   3     1160.51     1098.78     22.26 o 
 -16   2   3       13.71       10.41      3.65 o 
 -14   2   3     3781.87     4047.07     44.49 o 
 -12   2   3      257.51      327.63      7.57 o 
 -10   2   3    14130.35    15156.94    163.67 o 
  -8   2   3       99.13      112.03     11.26 o 
  -6   2   3     5230.59     5543.56     45.47 o 
  -4   2   3      434.70      325.68      9.38 o 
  -2   2   3     2585.44     2388.98     32.26 o 
   0   2   3      141.55      139.53      6.25 o 
   2   2   3    20578.45    20343.21    119.84 o 
   4   2   3     1010.04      983.63     16.37 o 
   6   2   3     1482.11     1513.88     15.55 o 
   8   2   3     1692.30     1789.14     18.53 o 
  10   2   3     9483.96     9981.35     85.34 o 
  12   2   3     8130.18     8883.28     58.78 o 
  14   2   3    28461.69    30261.94    250.72 o 
  16   2   3     3250.38     3219.31     56.43 o 
  18   2   3      264.91      233.92      8.67 o 
  20   2   3     1452.06     1396.37     27.78 o 
  22   2   3     3175.69     3242.60     54.83 o 
  24   2   3     1467.90     1411.50     38.81 o 
  26   2   3       60.36       81.79     24.42 o 
  28   2   3      271.44      230.35     29.37 o 
  30   2   3       76.67      102.70     30.63 o 
  32   2   3     1397.62     1380.52     39.66 o 
  34   2   3      923.91     1032.65     45.08 o 
  36   2   3      917.41      878.17     41.18 o 
  38   2   3       36.48       32.88     25.30 o 
  40   2   3      134.59       84.62     57.54 o 
 -39   3   3        1.18        3.27     12.70 o 
 -37   3   3      379.70      443.03     31.57 o 
 -35   3   3       65.30       60.89     26.31 o 
 -33   3   3      205.52      163.65     64.45 o 
 -31   3   3      269.37      287.87     22.41 o 
 -29   3   3     2952.38     2974.05    169.58 o 
 -27   3   3      386.86      385.53     24.25 o 
 -25   3   3     5332.63     4997.25     88.96 o 
 -23   3   3      549.25      591.29     19.23 o 
 -21   3   3      977.68      950.43     26.47 o 
 -19   3   3       81.89       68.56      8.07 o 
 -17   3   3     1860.70     1814.15     46.64 o 
 -15   3   3      483.93      436.83     20.30 o 
 -13   3   3       33.69       22.89      9.85 o 
 -11   3   3     1610.65     1741.50     42.85 o 
  -9   3   3      200.06      181.49      3.92 o 
  -7   3   3     5336.62     6435.50     52.91 o 
  -5   3   3      437.41      450.05     13.89 o 
  -3   3   3     5555.97     5976.98     44.37 o 
  -1   3   3     2645.51     2573.40     40.73 o 
   1   3   3     1368.27     1261.77     21.38 o 
   3   3   3     2925.63     3099.53     38.83 o 
   5   3   3      126.28      153.24      6.55 o 
   7   3   3     1857.51     1803.16     29.92 o 
   9   3   3      246.33      237.85      8.16 o 
  11   3   3     1154.08     1015.37     18.86 o 
  13   3   3     4747.64     4872.35     54.71 o 
  15   3   3     1999.92     2023.61     29.99 o 
  17   3   3     5800.50     6014.67     90.08 o 
  19   3   3     4985.05     4797.76    130.08 o 
  21   3   3     1949.33     1874.63     26.83 o 
  23   3   3      187.49      191.55     11.55 o 
  25   3   3       47.09       44.72     16.87 o 
  27   3   3      492.25      511.74     23.82 o 
  29   3   3        0.63        5.89      7.11 o 
  31   3   3       66.89       44.80     17.52 o 
  33   3   3      548.72      540.17     31.14 o 
  35   3   3       29.24       24.21     20.68 o 
  37   3   3      653.23      544.84     51.24 o 
  39   3   3      618.49      513.57     57.71 o 
 -36   4   3      650.58      665.75     47.28 o 
 -34   4   3       28.90       12.24     21.86 o 
 -32   4   3       91.52       85.33     44.48 o 
 -30   4   3      408.37      371.93     41.40 o 
 -28   4   3      131.84      194.45     22.33 o 
 -26   4   3     1278.18     1307.53     37.02 o 
 -24   4   3     2017.92     1842.77     42.83 o 
 -22   4   3     5036.20     4978.03     89.96 o 
 -20   4   3       66.39       96.57     24.44 o 
 -18   4   3       46.69       75.69     16.98 o 
 -16   4   3     5680.12     5536.79     72.79 o 
 -14   4   3      823.08      792.18     25.08 o 
 -12   4   3      941.41      808.02     25.71 o 
 -10   4   3     1946.21     2229.70     30.37 o 
  -8   4   3      698.84      596.37     13.70 o 
  -6   4   3     3258.83     3204.63     35.61 o 
  -4   4   3    16923.21    18701.71    278.26 o 
  -2   4   3       35.17       57.38     16.21 o 
   0   4   3      317.72      275.60     11.66 o 
   2   4   3     1944.72     2062.93     33.36 o 
   4   4   3     9636.04    10210.06    182.13 o 
   6   4   3     2027.91     1804.26     48.67 o 
   8   4   3        1.45        4.90      9.38 o 
  10   4   3     1180.91     1114.26     38.57 o 
  12   4   3        5.64        3.16      3.51 o 
  14   4   3      826.14      861.62     29.17 o 
  16   4   3     4592.56     4325.70    224.62 o 
  18   4   3     2029.13     1986.51     40.69 o 
  20   4   3      644.48      639.44     22.92 o 
  22   4   3        0.28        4.84      5.69 o 
  24   4   3       40.01       17.88     13.13 o 
  26   4   3     2952.79     3040.80     64.68 o 
  28   4   3        2.99        6.68      9.79 o 
  30   4   3      300.26      273.92     52.17 o 
  32   4   3      157.22       98.94     63.51 o 
  34   4   3      365.04      314.65     33.22 o 
  36   4   3        4.68       16.35     22.40 o 
 -33   5   3       27.46       15.34     25.00 o 
 -31   5   3       32.53       20.94     16.01 o 
 -29   5   3      721.92      734.38     48.41 o 
 -27   5   3      229.76      188.62     33.11 o 
 -25   5   3       78.74       79.18     34.42 o 
 -23   5   3     1545.22     1594.01     54.82 o 
 -21   5   3      116.22      104.82     45.39 o 
 -19   5   3     2768.23     2811.75     63.46 o 
 -17   5   3      603.68      650.25     32.65 o 
 -15   5   3     1115.24     1060.90     42.34 o 
 -13   5   3       15.29       23.04     11.15 o 
 -11   5   3       11.77       15.08      6.54 o 
  -9   5   3     4121.19     3988.24     77.99 o 
  -7   5   3       10.86       33.98     10.19 o 
  -5   5   3     1384.46     1332.66     28.38 o 
  -3   5   3      286.07      300.18     20.59 o 
  -1   5   3      332.00      320.36     13.06 o 
   1   5   3       18.96       24.46      7.72 o 
   3   5   3      174.50      186.64     18.30 o 
   5   5   3       26.11       22.91     10.24 o 
   7   5   3     1499.03     1548.29     49.94 o 
   9   5   3        0.89       13.46     12.36 o 
  11   5   3     8830.80     9093.58    172.41 o 
  13   5   3      584.80      522.84     29.99 o 
  15   5   3     5221.79     5210.06    121.05 o 
  17   5   3      287.07      311.91     24.08 o 
  19   5   3       86.23       68.45     20.20 o 
  21   5   3      195.39      162.34     32.27 o 
  23   5   3      862.17      887.89     68.90 o 
  25   5   3      172.68      127.46     80.17 o 
  27   5   3       53.47       39.01     26.33 o 
  29   5   3     1288.78     1305.03     71.78 o 
  31   5   3       12.44       13.53     11.84 o 
  33   5   3      169.68      111.42     85.81 o 
 -28   6   3     2349.53     2584.27     86.75 o 
 -26   6   3      864.47      907.64     52.24 o 
 -24   6   3     1695.68     1816.44     73.23 o 
 -22   6   3       34.16       30.38     18.15 o 
 -20   6   3      487.22      519.43     37.07 o 
 -18   6   3      137.07      157.28     69.14 o 
 -16   6   3     1634.27     1672.31     54.65 o 
 -14   6   3       27.08       35.07     14.96 o 
 -12   6   3     1349.23     1415.25     47.53 o 
 -10   6   3      785.07      856.85     36.88 o 
  -8   6   3      680.14      674.35     32.67 o 
  -6   6   3     1710.39     1522.39     52.47 o 
  -4   6   3     3029.13     2778.39     67.05 o 
  -2   6   3        8.27       27.90     15.24 o 
   0   6   3        6.40       14.65      9.46 o 
   2   6   3       77.47       50.79     19.91 o 
   4   6   3     1650.44     1655.83     52.51 o 
   6   6   3        3.13        8.09     15.21 o 
   8   6   3       39.20       25.91     17.35 o 
  10   6   3      687.93      682.24     39.46 o 
  12   6   3     2438.94     2635.46     70.72 o 
  14   6   3     1093.66     1099.72     53.14 o 
  16   6   3      414.78      418.73     30.37 o 
  18   6   3     1115.22     1104.90     40.33 o 
  20   6   3      282.35      265.03     41.67 o 
  22   6   3       65.49       66.54     44.60 o 
  24   6   3      218.65      224.56     35.31 o 
  26   6   3      419.96      436.18     38.83 o 
  28   6   3       14.75       15.29     14.99 o 
 -23   7   3      142.12      101.47    117.89 o 
 -21   7   3       27.14       16.82     16.33 o 
 -19   7   3      378.93      369.78     39.93 o 
 -17   7   3      649.17      613.70     49.31 o 
 -15   7   3       19.24       29.38     18.97 o 
 -13   7   3       44.93       77.23     52.58 o 
 -11   7   3      147.39      116.11     45.04 o 
  -9   7   3      554.40      621.36     44.55 o 
  -7   7   3        7.90       17.99     13.95 o 
  -5   7   3     3284.72     3314.22     88.98 o 
  -3   7   3      608.10      565.83     49.05 o 
  -1   7   3       21.92       26.59     17.86 o 
   1   7   3      431.23      421.51     34.05 o 
   3   7   3      652.41      660.10     35.66 o 
   5   7   3      119.44       84.98     34.97 o 
   7   7   3       12.20       32.20     13.11 o 
   9   7   3      182.74      136.87     80.80 o 
  11   7   3        6.58        7.09     13.26 o 
  13   7   3       17.67       25.04     20.52 o 
  15   7   3      310.90      334.14     34.18 o 
  17   7   3      441.33      344.62     54.74 o 
  19   7   3       51.31       23.60     22.56 o 
  21   7   3       18.42       10.20     36.14 o 
 -12   8   3     1253.06     1352.22     84.55 o 
 -10   8   3       60.06       58.26     38.65 o 
  -8   8   3     1227.12     1212.27     75.97 o 
  -6   8   3       51.22       44.70     35.67 o 
  -4   8   3      164.37      169.13     45.68 o 
  -2   8   3       17.44       14.02     13.73 o 
   0   8   3       58.18       79.53     37.37 o 
   2   8   3      104.90       76.96     61.83 o 
   4   8   3      138.75      118.10     70.87 o 
   6   8   3      745.23      869.75     61.54 o 
   8   8   3        2.89        9.74     10.00 o 
  10   8   3       27.31       16.89     13.37 o 
 -42   0   4      187.57       92.40    149.72 o 
 -40   0   4     1170.70     1281.02     72.50 o 
 -38   0   4      239.33      305.38     46.63 o 
 -36   0   4       90.59       90.06     48.56 o 
 -34   0   4     1951.66     1772.91     73.48 o 
 -32   0   4     4227.69     4242.84     99.12 o 
 -30   0   4      240.57      234.41     33.77 o 
 -28   0   4       28.24       35.05     17.30 o 
 -26   0   4    21207.33    23004.65    537.06 o 
 -24   0   4        2.30       13.67     13.36 o 
 -22   0   4     3349.96     3434.66     83.34 o 
 -20   0   4     4175.70     4365.53    135.60 o 
 -18   0   4     1256.86     1315.46     44.64 o 
 -16   0   4       21.91      136.80     61.59 o 
 -14   0   4    14442.22    14036.29    162.67 o 
 -12   0   4      220.70      192.10     10.51 o 
 -10   0   4      634.66      471.01     16.72 o 
  -8   0   4    11124.58    11522.32     89.70 o 
  -4   0   4      191.32      167.32      8.99 o 
   0   0   4    72645.05    68334.12    620.43 o 
   2   0   4    19056.84    18724.99    274.35 o 
   4   0   4    21945.80    20079.47    141.88 o 
   6   0   4    39190.05    36975.05    267.42 o 
   8   0   4     8069.07     7821.27     97.42 o 
  10   0   4      349.99      529.59     12.08 o 
  12   0   4    59307.15    58802.83    417.36 o 
  14   0   4     1676.09     2058.59     39.70 o 
  16   0   4      747.20      886.02     22.46 o 
  18   0   4     8620.74     8552.51    110.19 o 
  20   0   4     5216.96     5022.67     78.84 o 
  22   0   4     3586.01     3568.60     64.09 o 
  24   0   4      109.46      117.39      9.99 o 
  26   0   4      685.12      612.03     18.66 o 
  28   0   4     1570.08     1370.65     80.95 o 
  30   0   4      633.16      663.24     49.41 o 
  32   0   4     3337.49     3781.35    134.76 o 
  34   0   4       36.24       59.02     22.24 o 
  36   0   4     4067.41     4374.66    142.68 o 
  38   0   4     4272.10     4789.48    164.31 o 
  40   0   4      805.05     1011.88     77.90 o 
 -41   1   4      168.31      112.03     59.73 o 
 -39   1   4      194.01      104.06     89.18 o 
 -37   1   4      195.49      162.39     41.60 o 
 -35   1   4        0.37        6.95      9.19 o 
 -33   1   4      679.35      689.82     28.03 o 
 -31   1   4        6.17        5.24      9.86 o 
 -29   1   4      458.96      473.47     26.69 o 
 -27   1   4     1143.00     1091.12     30.96 o 
 -25   1   4      628.53      609.77     26.98 o 
 -23   1   4       12.71       12.48      8.30 o 
 -21   1   4       11.90       10.71      9.92 o 
 -19   1   4     2472.49     2666.88     43.53 o 
 -17   1   4     3608.90     3685.39     69.84 o 
 -15   1   4     2525.59     2439.90     38.63 o 
 -13   1   4     1203.36     1286.64     19.53 o 
 -11   1   4     6704.01     7384.81     48.36 o 
  -9   1   4    20969.94    21514.95    248.72 o 
  -7   1   4     1001.55     1056.08     16.54 o 
  -5   1   4    19375.30    18911.50    145.19 o 
  -3   1   4    12343.25    11926.80    186.79 o 
  -1   1   4     1193.04     1340.03     29.81 o 
   1   1   4    33724.94    31034.43    241.21 o 
   3   1   4     3466.94     3153.35     23.54 o 
   5   1   4    57367.00    53868.72    359.10 o 
   7   1   4     7932.02     8871.71     52.85 o 
   9   1   4     8291.32     8497.36     68.26 o 
  11   1   4      366.72      430.23     11.21 o 
  13   1   4      641.95      843.89     17.24 o 
  15   1   4     2611.11     2806.15     69.29 o 
  17   1   4    12675.39    13615.98    165.74 o 
  19   1   4     1295.97     1267.24     27.16 o 
  21   1   4     2243.60     2226.39     43.10 o 
  23   1   4      162.28      128.03     30.32 o 
  25   1   4      132.07      141.24     13.87 o 
  27   1   4     2736.25     2778.85     61.91 o 
  29   1   4     2255.98     2156.43     53.71 o 
  31   1   4     4064.92     4240.01    104.35 o 
  33   1   4      402.02      388.42     33.03 o 
  35   1   4     2860.12     3011.84     78.13 o 
  37   1   4      305.85      322.83     35.95 o 
  39   1   4      182.20      161.87     43.33 o 
  41   1   4       13.88       14.96     10.75 o 
 -40   2   4        3.89        7.59     11.36 o 
 -38   2   4        0.11       11.66     14.21 o 
 -36   2   4     1641.09     1553.35     57.20 o 
 -34   2   4      553.94      578.02     28.51 o 
 -32   2   4     1308.59     1479.17     40.59 o 
 -30   2   4     7114.58     6971.68    300.73 o 
 -28   2   4      190.40      200.38     16.89 o 
 -26   2   4      340.45      309.76     21.48 o 
 -24   2   4      302.34      259.03     17.04 o 
 -22   2   4     4084.24     4215.84     55.11 o 
 -20   2   4     2971.17     2883.92     50.00 o 
 -18   2   4     6535.06     6390.33    110.38 o 
 -16   2   4     4420.56     4619.62     45.05 o 
 -14   2   4     2934.19     3272.70     43.98 o 
 -12   2   4     5862.20     6872.14     76.40 o 
 -10   2   4     3373.69     3208.29     40.39 o 
  -8   2   4    21987.77    22576.87    852.70 o 
  -6   2   4      910.20      905.24     14.40 o 
  -4   2   4     5328.63     5673.64     64.74 o 
  -2   2   4     1561.39     1587.74     20.58 o 
   0   2   4        1.04        7.68      3.80 o 
   2   2   4    20420.18    20023.19    166.64 o 
   4   2   4    13265.61    13167.14     81.77 o 
   6   2   4     6466.96     6716.07     67.83 o 
   8   2   4     2886.34     3147.62     29.96 o 
  10   2   4     6318.48     6016.02     60.63 o 
  12   2   4     1977.31     1886.03     28.65 o 
  14   2   4     2207.35     2332.49     29.11 o 
  16   2   4     3534.93     3486.68     37.01 o 
  18   2   4      177.25      154.86     41.44 o 
  20   2   4      832.27      739.43     26.83 o 
  22   2   4     2625.82     2608.81     50.29 o 
  24   2   4     1950.07     1887.97     44.33 o 
  26   2   4       37.54       24.04      9.57 o 
  28   2   4      102.55       99.64     23.26 o 
  30   2   4        4.43        7.04      8.19 o 
  32   2   4    12039.69    12462.83    167.63 o 
  34   2   4     1033.81      931.37     44.13 o 
  36   2   4      592.24      572.20     35.02 o 
  38   2   4       25.41       19.60     14.49 o 
  40   2   4     1229.69     1297.75     82.38 o 
 -39   3   4        3.75        6.80      8.82 o 
 -37   3   4      486.25      432.43     38.61 o 
 -35   3   4      591.85      647.07     36.32 o 
 -33   3   4     1785.95     1736.19     58.16 o 
 -31   3   4       95.87       69.21     24.61 o 
 -29   3   4      389.49      353.19     26.44 o 
 -27   3   4        0.92        9.45      7.82 o 
 -25   3   4      925.08      963.62     32.53 o 
 -23   3   4     3635.35     3645.01     66.83 o 
 -21   3   4      687.79      596.37     25.62 o 
 -19   3   4     4542.32     4574.76     65.17 o 
 -17   3   4     2677.84     2690.28     50.33 o 
 -15   3   4      144.80      154.84     16.18 o 
 -13   3   4     3287.98     3165.95     49.93 o 
 -11   3   4     2067.21     2026.06     38.53 o 
  -9   3   4     2606.64     2941.38     41.09 o 
  -7   3   4     2981.81     3183.18     27.50 o 
  -5   3   4    11581.43    12540.92    363.05 o 
  -3   3   4      422.30      495.48     18.36 o 
  -1   3   4      616.22      480.14     13.66 o 
   1   3   4    10129.30    10238.99    319.91 o 
   3   3   4      174.42      136.33      7.65 o 
   5   3   4        0.48        3.92      4.12 o 
   7   3   4     6564.14     6989.81    126.40 o 
   9   3   4      429.19      381.71     11.91 o 
  11   3   4       99.32       89.45     12.39 o 
  13   3   4      701.06      802.26     21.35 o 
  15   3   4     6652.69     6553.06    125.78 o 
  17   3   4        0.31        6.63      4.30 o 
  19   3   4      249.03      230.33     11.59 o 
  21   3   4     4746.15     4651.95     72.01 o 
  23   3   4        3.39        5.83      8.72 o 
  25   3   4        4.95        8.80     11.81 o 
  27   3   4        0.03        4.62      9.35 o 
  29   3   4      332.53      374.96     27.26 o 
  31   3   4       22.74       18.30     12.05 o 
  33   3   4      413.80      404.50     37.69 o 
  35   3   4      515.23      615.57     66.78 o 
  37   3   4      861.78      896.97     73.12 o 
  39   3   4      300.79      358.55     68.86 o 
 -36   4   4       15.82       15.28     15.48 o 
 -34   4   4      526.72      482.59     47.21 o 
 -32   4   4      485.81      472.01     40.58 o 
 -30   4   4       39.75       38.98     17.31 o 
 -28   4   4       22.76       35.34     13.68 o 
 -26   4   4      231.28      191.45     25.48 o 
 -24   4   4        0.27        9.02      8.36 o 
 -22   4   4       13.97       18.35     10.56 o 
 -20   4   4     2270.09     2222.00     63.22 o 
 -18   4   4      101.88       81.02     14.97 o 
 -16   4   4      561.55      555.68     24.99 o 
 -14   4   4      333.21      321.43     18.87 o 
 -12   4   4        3.45       12.74      6.98 o 
 -10   4   4      167.92      157.41     17.62 o 
  -8   4   4      542.08      529.99     14.18 o 
  -6   4   4     2834.43     3118.93     44.49 o 
  -4   4   4       35.21       35.48      9.44 o 
  -2   4   4      311.89      320.01     14.48 o 
   0   4   4      403.10      409.70     19.32 o 
   2   4   4       37.60       48.00     11.33 o 
   4   4   4     2985.90     3038.65     52.03 o 
   6   4   4      607.28      618.26     21.64 o 
   8   4   4      912.81      907.82     27.99 o 
  10   4   4     1726.66     1666.99     43.50 o 
  12   4   4    12022.43    12512.43    132.39 o 
  14   4   4        4.05        3.44      4.79 o 
  16   4   4     1553.98     1265.20     63.15 o 
  18   4   4     4078.87     3992.12     85.58 o 
  20   4   4      183.65      187.50     16.19 o 
  22   4   4      652.31      666.64     31.45 o 
  24   4   4      236.63      258.58     31.09 o 
  26   4   4      111.27      104.53     45.02 o 
  28   4   4      397.25      357.79     26.45 o 
  30   4   4        8.93       25.55     29.15 o 
  32   4   4      162.20      163.38     88.14 o 
  34   4   4       60.31       46.22     26.52 o 
  36   4   4      223.46      270.06     63.39 o 
 -33   5   4     1539.98     1572.10     92.45 o 
 -31   5   4       69.57       61.07     34.00 o 
 -29   5   4       53.38       73.02     41.78 o 
 -27   5   4      625.91      648.18     40.83 o 
 -25   5   4      985.15      929.94     50.69 o 
 -23   5   4      131.17      156.32     27.71 o 
 -21   5   4     1639.63     1747.17     50.74 o 
 -19   5   4      283.28      274.62     28.57 o 
 -17   5   4      832.14      835.30     36.92 o 
 -15   5   4     1916.82     2094.32     62.44 o 
 -13   5   4      663.11      612.30     32.97 o 
 -11   5   4      186.08       88.02     11.33 o 
  -9   5   4      192.47      260.71     16.71 o 
  -7   5   4     1154.89      877.64     87.61 o 
  -5   5   4     5300.04     5215.06    110.15 o 
  -3   5   4     3183.05     3210.06     42.26 o 
  -1   5   4       49.97       69.01     14.87 o 
   1   5   4        3.59        8.18      4.69 o 
   3   5   4     2490.45     2461.23     80.96 o 
   5   5   4     5326.08     5796.91     99.77 o 
   7   5   4      728.84      681.82     34.86 o 
   9   5   4      200.01      194.43     40.19 o 
  11   5   4     3374.27     3443.01    106.78 o 
  13   5   4     1050.96     1067.21     35.82 o 
  15   5   4      135.24      113.79     40.05 o 
  17   5   4     7378.68     7211.68     83.91 o 
  19   5   4       24.32       23.05     12.98 o 
  21   5   4      332.09      281.26     26.11 o 
  23   5   4       26.56       22.80     19.57 o 
  25   5   4     2457.62     2619.44     87.35 o 
  27   5   4      158.52      130.80     68.30 o 
  29   5   4        0.19        8.58     16.02 o 
  31   5   4       16.68       20.31     20.74 o 
  33   5   4      580.91      583.70     44.81 o 
 -28   6   4        7.55        7.15     17.58 o 
 -26   6   4       14.22       25.44     13.41 o 
 -24   6   4      140.21      123.62     75.10 o 
 -22   6   4      514.94      537.58     42.30 o 
 -20   6   4       50.14       62.05     23.87 o 
 -18   6   4     1616.27     1710.32     52.65 o 
 -16   6   4      116.73      146.87     51.92 o 
 -14   6   4      809.02      920.28     38.68 o 
 -12   6   4       31.74       19.40     12.45 o 
 -10   6   4      132.48      146.86     23.12 o 
  -8   6   4     2377.45     2119.65     61.74 o 
  -6   6   4      541.29      576.83     22.51 o 
  -4   6   4      181.07      185.35     15.66 o 
  -2   6   4      630.07      623.55     28.78 o 
   0   6   4      197.10      184.55     38.92 o 
   2   6   4      517.30      528.49     34.06 o 
   4   6   4      589.58      477.80     33.67 o 
   6   6   4     2060.77     2116.42     63.44 o 
   8   6   4      888.47      853.25     42.87 o 
  10   6   4       59.78       67.24     28.40 o 
  12   6   4       11.97       12.23     13.20 o 
  14   6   4      573.42      563.44     34.20 o 
  16   6   4       46.54       37.86     28.23 o 
  18   6   4      540.42      460.73     36.83 o 
  20   6   4       12.63        8.36     17.98 o 
  22   6   4      173.64      147.89     92.09 o 
  24   6   4      542.56      585.91     42.15 o 
  26   6   4      395.02      413.09     43.70 o 
  28   6   4        1.13        6.42     17.00 o 
 -21   7   4      202.99      207.25     39.98 o 
 -19   7   4      376.18      400.03     39.05 o 
 -17   7   4      186.66      150.46    104.23 o 
 -15   7   4        6.67       12.06     15.40 o 
 -13   7   4      356.80      333.40     44.86 o 
 -11   7   4       18.93       13.19     18.35 o 
  -9   7   4      181.86      194.98     40.01 o 
  -7   7   4      352.79      380.76     42.36 o 
  -5   7   4     1613.17     1639.56     66.81 o 
  -3   7   4      180.54      187.69     93.04 o 
  -1   7   4      297.84      217.89     33.76 o 
   1   7   4      605.40      691.58     38.46 o 
   3   7   4       41.00       29.87     23.36 o 
   5   7   4      517.18      514.62     30.39 o 
   7   7   4       18.77       15.33     11.05 o 
   9   7   4      201.55      192.93     21.58 o 
  11   7   4      208.48      198.09     41.99 o 
  13   7   4     1019.98     1023.24     57.90 o 
  15   7   4      179.47      184.19     42.97 o 
  17   7   4      255.05      160.64    126.76 o 
  19   7   4        1.34       11.28     23.17 o 
  21   7   4     1266.40     1416.29    155.36 o 
 -10   8   4       96.46       68.19     46.20 o 
  -8   8   4       20.95       40.54     30.39 o 
  -6   8   4      285.05      354.99     36.73 o 
  -4   8   4        0.91        8.42     15.83 o 
  -2   8   4      370.10      352.98     43.93 o 
   0   8   4       38.76       18.08     18.72 o 
   2   8   4       83.91       60.37     38.25 o 
   4   8   4      860.93      892.95     64.06 o 
   6   8   4      547.11      565.99     50.77 o 
   8   8   4       43.57       32.77     37.04 o 
  10   8   4       90.45       54.20     53.53 o 
 -41   1   5      604.96      659.32     46.13 o 
 -39   1   5     1185.58     1227.86     52.01 o 
 -37   1   5      134.07      134.86     56.61 o 
 -35   1   5     1193.35     1255.69     37.67 o 
 -33   1   5      211.96      186.12     20.13 o 
 -31   1   5     2144.41     2201.07     43.79 o 
 -29   1   5      101.54      117.04     28.62 o 
 -27   1   5     6167.93     6343.92    103.95 o 
 -25   1   5      742.88      756.68     28.48 o 
 -23   1   5     2838.28     2919.29     47.05 o 
 -21   1   5     2565.43     2640.20     51.09 o 
 -19   1   5     5293.35     5957.80     63.34 o 
 -17   1   5    11678.33    11907.67     96.71 o 
 -15   1   5     1472.95     1733.29     34.59 o 
 -13   1   5      904.12     1063.73     23.51 o 
 -11   1   5    54165.68    53182.67    593.37 o 
  -9   1   5     1855.94     2013.60     24.36 o 
  -7   1   5      754.43      705.68     14.48 o 
  -5   1   5    49798.74    47122.46    346.38 o 
  -3   1   5     6582.36     6664.82     88.90 o 
  -1   1   5       15.82        6.57      5.04 o 
   1   1   5    12983.67    12572.85    105.40 o 
   3   1   5    19573.05    17994.27    133.08 o 
   5   1   5      685.20      731.71     13.28 o 
   7   1   5      628.91      654.18     11.42 o 
   9   1   5    24988.84    25956.02    275.84 o 
  11   1   5    49430.99    50913.70    682.75 o 
  13   1   5      235.74      227.37     11.13 o 
  15   1   5     2130.61     2040.48     45.56 o 
  17   1   5     2027.59     2127.74     36.16 o 
  19   1   5     4735.32     4612.86     76.90 o 
  21   1   5      464.74      403.06     15.51 o 
  23   1   5     2107.27     1951.76     38.41 o 
  25   1   5      404.70      314.28     15.78 o 
  27   1   5     5467.42     5541.52    103.91 o 
  29   1   5        4.46        2.78      5.04 o 
  31   1   5     2009.31     2262.92     70.02 o 
  33   1   5        8.82        8.92     10.33 o 
  35   1   5      420.75      405.76     39.44 o 
  37   1   5       71.89       68.52     35.41 o 
  39   1   5     2126.73     2324.76     69.50 o 
  41   1   5      138.77       88.32     52.34 o 
 -40   2   5      334.06      351.17     38.78 o 
 -38   2   5       35.06       33.11     16.71 o 
 -36   2   5      558.06      580.92     36.28 o 
 -34   2   5       12.69       11.09     10.69 o 
 -32   2   5      885.69      859.72     33.43 o 
 -30   2   5        0.49        9.97     10.80 o 
 -28   2   5      356.11      342.63     19.44 o 
 -26   2   5       27.69       32.70      9.51 o 
 -24   2   5     1035.07      986.84     27.29 o 
 -22   2   5     1318.72     1344.35     37.09 o 
 -20   2   5      493.33      469.40     16.15 o 
 -18   2   5     2516.11     2568.72     38.34 o 
 -16   2   5      172.94      155.02     12.16 o 
 -14   2   5     3630.60     4296.85     38.27 o 
 -12   2   5     5498.13     5634.79     54.44 o 
 -10   2   5     1229.06     1448.22     39.85 o 
  -8   2   5       14.03       22.91      5.70 o 
  -6   2   5      584.78      753.53     17.28 o 
  -4   2   5     6125.14     6210.50     65.15 o 
  -2   2   5      314.43      318.44      9.24 o 
   0   2   5      183.07      188.96      7.75 o 
   2   2   5       66.10       93.72     12.40 o 
   4   2   5       97.07       79.14     10.72 o 
   6   2   5     1356.20     1452.82     19.48 o 
   8   2   5     7909.65     9563.36    134.14 o 
  10   2   5     1415.65     1479.14     23.21 o 
  12   2   5     5344.10     5882.96     44.68 o 
  14   2   5     1695.49     1699.47     28.83 o 
  16   2   5     2217.16     2419.18     50.39 o 
  18   2   5     2319.62     2240.94     51.43 o 
  20   2   5     3059.98     2891.04     54.60 o 
  22   2   5     1376.09     1369.47     39.49 o 
  24   2   5      102.12      124.65     36.75 o 
  26   2   5     3009.14     3026.70     66.31 o 
  28   2   5      781.13      680.50     27.97 o 
  30   2   5        0.12        8.68      7.33 o 
  32   2   5      121.91      151.56     53.08 o 
  34   2   5       14.29       14.08     15.58 o 
  36   2   5      648.55      686.12     43.84 o 
  38   2   5      771.34      743.42     41.03 o 
  40   2   5        6.35        9.21     17.19 o 
 -39   3   5      646.68      645.67     42.03 o 
 -37   3   5       21.41       17.72     16.06 o 
 -35   3   5       53.93       54.97     25.06 o 
 -33   3   5     1121.38      977.77     39.18 o 
 -31   3   5      118.19       99.26     34.06 o 
 -29   3   5     3604.31     3429.53     66.85 o 
 -27   3   5      154.13      149.60     27.15 o 
 -25   3   5        6.09        7.27      8.10 o 
 -23   3   5      396.60      331.52     20.15 o 
 -21   3   5     1084.30      970.49     36.04 o 
 -19   3   5      572.14      601.35     25.19 o 
 -17   3   5      922.38     1175.97     38.03 o 
 -15   3   5     3045.28     3276.39     60.84 o 
 -13   3   5      101.42      157.69     22.20 o 
 -11   3   5     1518.70     1434.81     33.24 o 
  -9   3   5       35.65       48.88     13.29 o 
  -7   3   5     9781.97    11259.04    192.03 o 
  -5   3   5     1099.75     1190.76     26.18 o 
  -3   3   5     2517.38     2511.73     44.56 o 
  -1   3   5      204.66      167.14      9.79 o 
   1   3   5      599.12      608.13     17.72 o 
   3   3   5      927.30      829.21     19.89 o 
   5   3   5      453.87      545.90     19.40 o 
   7   3   5      514.99      505.23     19.11 o 
   9   3   5     4037.07     4026.33     77.66 o 
  11   3   5       10.54        1.91      5.29 o 
  13   3   5     4180.21     4234.80     54.39 o 
  15   3   5      123.86      169.57     10.40 o 
  17   3   5     4023.26     4009.28     55.74 o 
  19   3   5      448.80      428.49     14.23 o 
  21   3   5     1295.88     1192.27     38.36 o 
  23   3   5     2502.44     2378.12     65.95 o 
  25   3   5       46.99       41.41     14.56 o 
  27   3   5     1902.33     1718.50     52.65 o 
  29   3   5      128.11       91.43     37.49 o 
  31   3   5      710.59      677.75     37.56 o 
  33   3   5        1.92       -0.10     12.71 o 
  35   3   5       77.10       52.87     27.50 o 
  37   3   5       17.77       20.63     35.32 o 
 -36   4   5      180.24      141.85     79.28 o 
 -34   4   5      147.32      126.95     67.48 o 
 -32   4   5     1437.84     1546.56     70.05 o 
 -30   4   5        8.56       16.51      9.82 o 
 -28   4   5     2900.39     2607.25    190.18 o 
 -26   4   5        1.25       10.21      8.54 o 
 -24   4   5     3757.69     3731.96     70.88 o 
 -22   4   5     1980.19     1857.20     52.07 o 
 -20   4   5      373.32      400.35     21.85 o 
 -18   4   5       27.64       31.37     11.76 o 
 -16   4   5      337.76      381.92     23.48 o 
 -14   4   5       37.34       40.60     10.91 o 
 -12   4   5      499.21      449.13     18.50 o 
 -10   4   5      332.74      291.86     15.54 o 
  -8   4   5     6693.47     6783.41    147.65 o 
  -6   4   5       39.18       31.02      9.47 o 
  -4   4   5     1309.87     1184.19     31.34 o 
  -2   4   5      129.30      116.58     16.21 o 
   0   4   5     4533.25     4489.94    128.85 o 
   2   4   5     2588.30     2823.09     47.36 o 
   4   4   5     1615.33     1526.57     40.85 o 
   6   4   5        0.18        4.93      5.25 o 
   8   4   5     9679.56     9768.97    203.80 o 
  10   4   5        0.14        3.72      5.61 o 
  12   4   5     1217.42     1079.74     30.46 o 
  14   4   5    14062.48    13538.71    300.78 o 
  16   4   5     9770.94     9112.22    293.68 o 
  18   4   5      318.36      327.87     18.88 o 
  20   4   5      663.18      658.25     21.54 o 
  22   4   5      126.40      127.36     44.79 o 
  24   4   5       44.61       37.97     18.85 o 
  26   4   5     1805.44     1723.35     56.83 o 
  28   4   5      797.86      879.01     37.14 o 
  30   4   5      473.41      467.18     37.61 o 
  32   4   5      572.68      701.89     46.98 o 
  34   4   5      592.49      535.21     41.16 o 
  36   4   5       48.87       24.59     25.19 o 
 -33   5   5        7.32       14.92     19.93 o 
 -31   5   5      539.39      555.27     50.81 o 
 -29   5   5      235.14      257.01    111.51 o 
 -27   5   5       38.06       33.70     16.71 o 
 -25   5   5        5.11        7.85      9.21 o 
 -23   5   5        7.57        7.66     12.01 o 
 -21   5   5      242.97      200.17     34.68 o 
 -19   5   5     1044.74     1121.02     44.24 o 
 -17   5   5      398.58      385.77     29.62 o 
 -15   5   5     2808.40     2616.61     71.42 o 
 -13   5   5     1056.75      957.72     36.76 o 
 -11   5   5      590.07      559.14     18.38 o 
  -9   5   5      337.98      389.73     12.50 o 
  -7   5   5       54.60       52.06      9.65 o 
  -5   5   5        1.36        6.28      3.62 o 
  -3   5   5     1258.01     1247.21     30.53 o 
  -1   5   5      367.28      291.92     15.29 o 
   1   5   5       13.21       14.37      6.01 o 
   3   5   5     1135.43     1162.86     30.85 o 
   5   5   5        0.01        2.60      2.74 o 
   7   5   5      592.55      704.64     35.91 o 
   9   5   5    10166.56     9898.19    220.56 o 
  11   5   5     6361.62     6815.23    155.38 o 
  13   5   5       39.56       37.89     19.32 o 
  15   5   5     2513.89     2475.60     72.00 o 
  17   5   5        2.18        8.68      8.56 o 
  19   5   5        9.63        6.02      7.50 o 
  21   5   5      100.23       88.47     38.03 o 
  23   5   5      322.98      326.50     24.97 o 
  25   5   5       62.38       52.73     44.45 o 
  27   5   5       14.53       17.50     17.25 o 
  29   5   5       24.52       27.10     17.82 o 
  31   5   5       90.47       84.96     53.68 o 
 -28   6   5        0.60        4.76     18.42 o 
 -26   6   5      209.17      200.16     35.25 o 
 -24   6   5     1035.31     1109.11     59.71 o 
 -22   6   5      542.14      574.00     35.58 o 
 -20   6   5      757.27      716.66     38.12 o 
 -18   6   5        0.39        7.81     14.18 o 
 -16   6   5       78.64      105.64     46.66 o 
 -14   6   5      629.86      531.44     43.09 o 
 -12   6   5     3162.50     3308.09     78.30 o 
 -10   6   5     1218.48     1025.41     38.50 o 
  -8   6   5       66.30       78.37     24.97 o 
  -6   6   5       75.10       81.94     20.67 o 
  -4   6   5     2520.28     2576.32     76.51 o 
  -2   6   5       62.93       51.80     19.19 o 
   0   6   5     2683.73     2742.31     67.54 o 
   2   6   5       16.43       14.11     12.74 o 
   4   6   5     1731.12     1717.51     59.74 o 
   6   6   5      167.41      116.74     59.99 o 
   8   6   5       22.40       28.85     12.24 o 
  10   6   5      677.56      673.89     39.72 o 
  12   6   5      994.42      924.92     43.20 o 
  14   6   5        0.56        7.16      8.14 o 
  16   6   5       19.60       25.36     17.96 o 
  18   6   5       48.21       60.89     41.10 o 
  20   6   5     1773.10     1937.07    112.22 o 
  22   6   5      112.63       88.63     60.43 o 
  24   6   5       25.58       29.86     35.98 o 
  26   6   5        5.14        9.31     18.30 o 
  28   6   5       12.10       20.04     23.12 o 
 -21   7   5      151.08      109.35     60.30 o 
 -19   7   5        1.74       15.20     18.25 o 
 -17   7   5       85.44       79.05     57.50 o 
 -15   7   5        7.86        9.54     15.61 o 
 -13   7   5       75.05       60.28     34.60 o 
 -11   7   5       28.98       40.25     30.52 o 
  -9   7   5      139.18      115.39     53.66 o 
  -7   7   5      152.70      202.00     82.97 o 
  -5   7   5      286.82      372.78     53.75 o 
  -3   7   5      171.94      146.40     72.20 o 
  -1   7   5       38.26       42.52     23.16 o 
   1   7   5      192.31      162.16     25.78 o 
   3   7   5      179.91      130.55     59.73 o 
   5   7   5        5.20        6.95      8.56 o 
   7   7   5       79.55       55.34     28.74 o 
   9   7   5        8.65       17.56     12.05 o 
  11   7   5      109.30      105.06     50.32 o 
  13   7   5       40.92       37.41     22.81 o 
  15   7   5      988.25     1016.75     68.64 o 
  17   7   5        0.82        7.65     13.91 o 
  19   7   5       11.86       28.77     23.13 o 
  21   7   5       22.93       16.26     23.14 o 
  -8   8   5       46.11       31.01     21.43 o 
  -6   8   5      417.68      501.75     43.09 o 
  -4   8   5      425.61      449.93     40.04 o 
  -2   8   5        9.87        9.97     14.30 o 
   0   8   5       67.49       39.59     43.78 o 
   2   8   5       17.44       19.38     20.59 o 
   4   8   5        0.04        9.04     23.90 o 
   6   8   5       58.02       52.99     37.84 o 
   8   8   5      246.82      275.74     44.30 o 
 -42   0   6      282.96      294.98     57.42 o 
 -40   0   6     1885.71     2246.81    147.29 o 
 -38   0   6      378.38      324.46     37.06 o 
 -36   0   6      190.29      169.81     27.43 o 
 -34   0   6     1341.44     1418.54     53.40 o 
 -32   0   6       47.04       63.62     22.44 o 
 -30   0   6     1458.93     1501.95     66.56 o 
 -28   0   6     9488.78     9928.78    233.80 o 
 -26   0   6       53.85       56.86     26.76 o 
 -24   0   6      205.15      224.75     69.05 o 
 -22   0   6     1508.43     1432.01     55.89 o 
 -20   0   6    11685.11    12466.04    206.06 o 
 -18   0   6       61.19      222.79     34.00 o 
 -16   0   6     1070.72      931.11     34.72 o 
 -14   0   6     8441.07     8794.48     96.05 o 
 -12   0   6        8.51       13.96     10.96 o 
 -10   0   6      808.93     1043.96     24.84 o 
  -8   0   6      751.98      885.93     23.88 o 
  -6   0   6    10054.75     9597.45    708.17 o 
  -4   0   6      899.63      950.53     23.80 o 
  -2   0   6      153.48      144.46      9.20 o 
   0   0   6    25816.11    25214.74    387.78 o 
   2   0   6     1139.25      827.10     21.72 o 
   4   0   6      381.78      407.92     13.49 o 
   6   0   6      457.26      529.14     15.08 o 
   8   0   6     3188.60     3716.10     52.40 o 
  10   0   6    41449.81    40608.23    351.70 o 
  12   0   6      138.35      169.21     10.40 o 
  14   0   6      813.90      872.65     24.50 o 
  16   0   6      614.05      585.92     17.49 o 
  18   0   6     9013.43     8952.66    153.28 o 
  20   0   6     1514.12     1516.73     51.05 o 
  22   0   6    14331.56    14908.46    422.16 o 
  24   0   6     1289.18     1305.79     24.03 o 
  26   0   6     6714.16     6598.64    195.41 o 
  28   0   6     2691.02     2855.83    126.26 o 
  30   0   6     1010.63     1111.24     64.60 o 
  32   0   6     1176.01     1320.61     69.55 o 
  34   0   6       58.05       63.85     34.09 o 
  36   0   6     2850.98     2895.42    125.13 o 
  38   0   6     2653.23     2830.92    104.30 o 
  40   0   6       66.99       40.91     32.18 o 
 -41   1   6     1250.15     1319.58     84.61 o 
 -39   1   6      979.60      952.24     44.77 o 
 -37   1   6        0.63        5.78      9.83 o 
 -35   1   6      858.95      842.58     31.54 o 
 -33   1   6       11.73       18.22     11.17 o 
 -31   1   6       56.42       43.05     15.73 o 
 -29   1   6     8082.71     8242.69    126.51 o 
 -27   1   6      124.17      136.10     38.27 o 
 -25   1   6      779.81      755.77     29.07 o 
 -23   1   6      104.56      138.04     31.11 o 
 -21   1   6     4968.92     5550.31     63.34 o 
 -19   1   6     1404.39     1478.89     36.34 o 
 -17   1   6     6267.54     7120.77     70.37 o 
 -15   1   6     3754.49     4096.31     39.08 o 
 -13   1   6     1246.46     1245.97     26.62 o 
 -11   1   6    12114.63    12301.18    225.17 o 
  -9   1   6    23077.44    23832.48    372.37 o 
  -7   1   6      911.45      894.44     14.58 o 
  -5   1   6        0.19        4.79      3.01 o 
  -3   1   6     4517.34     5175.72     46.45 o 
  -1   1   6     1369.24     1349.40     17.34 o 
   1   1   6     5196.55     5217.52     48.11 o 
   3   1   6     9022.80     8630.97     50.37 o 
   5   1   6    27699.88    27420.22    164.32 o 
   7   1   6     7844.06     7989.44    109.36 o 
   9   1   6     3517.91     3910.92     34.46 o 
  11   1   6     8764.07     9379.51    116.27 o 
  13   1   6     1712.21     1899.92     43.32 o 
  15   1   6     1235.65     1239.89     30.26 o 
  17   1   6     5985.02     6053.41     72.81 o 
  19   1   6      155.51      142.77     16.24 o 
  21   1   6     3419.63     3223.31     86.05 o 
  23   1   6      112.72      119.60     14.89 o 
  25   1   6     2830.69     2824.55     62.43 o 
  27   1   6      940.96     1054.28     33.48 o 
  29   1   6     1562.67     1501.70     50.05 o 
  31   1   6     2043.78     2046.39     59.17 o 
  33   1   6       44.97       53.08     25.02 o 
  35   1   6       29.05       20.66     16.79 o 
  37   1   6      809.23      759.39     46.53 o 
  39   1   6      116.98       82.74     52.10 o 
 -40   2   6     1456.88     1444.04     75.45 o 
 -38   2   6      433.34      463.42     34.15 o 
 -36   2   6       63.11       58.59     31.73 o 
 -34   2   6      141.02       89.04     51.71 o 
 -32   2   6     3453.90     3469.17     83.92 o 
 -30   2   6       64.70       50.19     20.96 o 
 -28   2   6       16.16       28.01      8.74 o 
 -26   2   6     1271.31     1220.96     30.03 o 
 -24   2   6     3690.87     3808.98     68.54 o 
 -22   2   6     2950.99     2881.58     65.11 o 
 -20   2   6      452.64      405.18     15.00 o 
 -18   2   6       66.46       67.66     15.89 o 
 -16   2   6     2283.60     2320.71     37.64 o 
 -14   2   6     4864.93     5751.70     57.35 o 
 -12   2   6    30399.34    32144.33    181.56 o 
 -10   2   6        3.45        0.25      9.48 o 
  -8   2   6     3893.84     4172.65     63.42 o 
  -6   2   6     2397.28     2332.88     31.89 o 
  -4   2   6     1536.99     1731.90     33.07 o 
  -2   2   6     4574.11     4754.47     60.08 o 
   0   2   6     6629.39     6966.82    101.48 o 
   2   2   6     5563.34     5552.58     56.19 o 
   4   2   6        5.27       30.52      6.91 o 
   6   2   6     2558.54     2551.64     41.82 o 
   8   2   6       51.34       69.00     16.11 o 
  10   2   6       16.22        4.47      3.62 o 
  12   2   6     1601.56     1767.76     25.98 o 
  14   2   6       16.14        9.54      3.30 o 
  16   2   6      175.75      180.91     26.17 o 
  18   2   6     2067.15     1967.77     57.33 o 
  20   2   6        0.66        4.27      8.23 o 
  22   2   6     7331.26     6985.58    104.93 o 
  24   2   6      772.19      650.41     28.14 o 
  26   2   6     1402.10     1165.93     40.42 o 
  28   2   6     3099.26     2658.96     59.94 o 
  30   2   6       78.80      103.60     20.69 o 
  32   2   6      260.02      235.15     91.28 o 
  34   2   6      790.71      831.52     48.57 o 
  36   2   6      978.78     1019.68     61.27 o 
  38   2   6      514.94      655.44     46.85 o 
 -39   3   6       17.12       11.78     11.65 o 
 -37   3   6      388.05      393.14     31.41 o 
 -35   3   6      435.42      474.30     34.21 o 
 -33   3   6     4781.38     4945.87    105.51 o 
 -31   3   6      151.36      154.42     49.59 o 
 -29   3   6      556.72      540.74     32.35 o 
 -27   3   6      381.73      464.45     26.11 o 
 -25   3   6     3102.23     3116.81     77.87 o 
 -23   3   6      227.76      179.42     29.94 o 
 -21   3   6     5641.30     5819.40    116.21 o 
 -19   3   6        1.15       -2.14     13.91 o 
 -17   3   6      733.70      755.62     29.56 o 
 -15   3   6      214.40      226.28     48.52 o 
 -13   3   6     4871.99     5024.50     82.52 o 
 -11   3   6     8799.60     9630.11    142.67 o 
  -9   3   6      468.30      687.12     26.20 o 
  -7   3   6      685.22      778.71     20.19 o 
  -5   3   6     1256.74     1173.23     23.03 o 
  -3   3   6     1126.09     1206.11     29.06 o 
  -1   3   6     9709.45    10320.83    142.78 o 
   1   3   6     1121.30     1102.37     23.28 o 
   3   3   6     7064.52     7420.94    135.88 o 
   5   3   6      338.93      382.41     15.91 o 
   7   3   6     2680.08     2549.78     44.44 o 
   9   3   6     4124.39     3965.73     61.71 o 
  11   3   6       73.12       92.89     17.23 o 
  13   3   6     3378.57     3280.42     61.00 o 
  15   3   6      202.66      187.81     11.34 o 
  17   3   6     1632.67     1560.79     23.15 o 
  19   3   6     6222.24     5917.06    212.42 o 
  21   3   6     2551.85     2611.91     68.36 o 
  23   3   6        0.94        5.29     10.54 o 
  25   3   6     1070.62     1017.24     37.60 o 
  27   3   6      446.51      454.11     32.52 o 
  29   3   6     1364.73     1309.33     47.49 o 
  31   3   6       20.48       14.80     14.46 o 
  33   3   6     2055.75     2113.90     74.26 o 
  35   3   6      173.23      135.02     67.42 o 
  37   3   6      272.76      318.09     63.41 o 
 -36   4   6       26.75       23.07     19.28 o 
 -34   4   6       69.43       46.31     36.50 o 
 -32   4   6       41.10       39.91     22.02 o 
 -30   4   6      821.71      825.85     37.48 o 
 -28   4   6       76.54       75.39     26.97 o 
 -26   4   6      349.37      356.63     26.98 o 
 -24   4   6      919.96      897.15     34.38 o 
 -22   4   6      129.47      135.35     19.24 o 
 -20   4   6      212.25      232.11     23.29 o 
 -18   4   6        0.95       10.89      9.87 o 
 -16   4   6        7.64        6.40      7.24 o 
 -14   4   6      210.61      220.38     22.70 o 
 -12   4   6     1665.92     1944.40     38.18 o 
 -10   4   6      384.36      361.99     19.88 o 
  -8   4   6     4522.39     4527.75     45.49 o 
  -6   4   6      260.71      271.50     13.84 o 
  -4   4   6      696.82      735.43     24.11 o 
  -2   4   6      333.87      347.06     15.04 o 
   0   4   6     1940.64     1907.91     42.86 o 
   2   4   6     1032.35     1162.35     36.50 o 
   4   4   6      598.68      581.82     21.88 o 
   6   4   6        9.90       10.13      6.12 o 
   8   4   6     3775.92     3678.66     80.78 o 
  10   4   6       77.88       70.36     10.50 o 
  12   4   6      303.69      259.70     15.26 o 
  14   4   6        8.80       13.19      5.37 o 
  16   4   6      208.80      209.77     24.62 o 
  18   4   6      284.33      284.14     19.60 o 
  20   4   6      316.44      298.94     27.68 o 
  22   4   6      110.56      104.50     48.16 o 
  24   4   6       46.33       30.39     14.38 o 
  26   4   6       17.78        7.01      9.70 o 
  28   4   6      300.02      283.34     25.68 o 
  30   4   6      237.61      241.02     29.09 o 
  32   4   6      217.04      186.97     50.39 o 
  34   4   6      176.45       91.90     91.18 o 
 -33   5   6      237.49      185.00    106.37 o 
 -31   5   6        0.71       12.88     20.10 o 
 -29   5   6     1722.39     1925.78     77.94 o 
 -27   5   6        8.39       22.61     15.72 o 
 -25   5   6      841.01      861.99     42.77 o 
 -23   5   6       10.47       29.25     17.88 o 
 -21   5   6      173.88      199.57     58.29 o 
 -19   5   6       25.07       32.56      9.83 o 
 -17   5   6        2.69        7.68     12.44 o 
 -15   5   6      198.13      186.99     65.58 o 
 -13   5   6      908.63      825.86     37.42 o 
 -11   5   6     7377.60     7349.80    144.91 o 
  -9   5   6     4959.82     4966.33     97.85 o 
  -7   5   6      231.82      177.51     14.16 o 
  -5   5   6     1028.82     1063.84     34.20 o 
  -3   5   6     6584.48     6411.95    364.37 o 
  -1   5   6     1007.14      867.08     27.34 o 
   1   5   6     4035.29     3909.54     84.47 o 
   3   5   6      877.17      937.24     28.64 o 
   5   5   6     8869.68     9245.97    166.39 o 
   7   5   6      259.72      244.18     15.64 o 
   9   5   6     9064.18     8769.34    201.16 o 
  11   5   6      109.14      106.59     45.40 o 
  13   5   6      235.49      212.68     25.12 o 
  15   5   6     2538.65     2456.45     52.40 o 
  17   5   6     6668.79     6818.14    110.21 o 
  19   5   6       37.95       15.02     17.39 o 
  21   5   6      234.13      208.39     44.50 o 
  23   5   6       79.11       66.03     27.34 o 
  25   5   6     3517.65     3575.60    107.15 o 
  27   5   6      645.05      592.76     43.07 o 
  29   5   6      938.46     1117.54     60.32 o 
  31   5   6       30.47       -1.18     12.36 o 
 -28   6   6      596.30      634.32     51.98 o 
 -26   6   6        7.95       22.13     11.34 o 
 -24   6   6      629.26      646.34     41.28 o 
 -22   6   6       71.98       71.34     30.42 o 
 -20   6   6      914.08      873.32     47.21 o 
 -18   6   6       77.58       79.75     30.04 o 
 -16   6   6      139.53      142.85     50.18 o 
 -14   6   6       33.58       13.54     17.14 o 
 -12   6   6       39.00       21.30     14.21 o 
 -10   6   6        3.95        6.41      7.71 o 
  -8   6   6      783.84      688.97     35.97 o 
  -6   6   6       72.76       56.58     26.52 o 
  -4   6   6        0.02        5.73      7.00 o 
  -2   6   6     2046.77     1707.28    162.57 o 
   0   6   6      987.36      875.24     40.80 o 
   2   6   6     1119.92     1055.42     50.43 o 
   4   6   6     3070.48     3003.48     75.28 o 
   6   6   6       54.68       41.57     18.54 o 
   8   6   6       89.50       93.14     49.42 o 
  10   6   6     3419.90     3273.35     91.47 o 
  12   6   6      709.10      675.97     37.04 o 
  14   6   6      962.25      886.86     43.42 o 
  16   6   6      401.90      357.71     42.68 o 
  18   6   6       12.58       -2.60     27.27 o 
  20   6   6        1.76       19.68     18.34 o 
  22   6   6        1.53       13.09     17.09 o 
  24   6   6      308.72      324.93     43.66 o 
  26   6   6       14.22       15.55     20.01 o 
 -21   7   6      107.31       71.36     43.49 o 
 -19   7   6      337.43      400.56     48.43 o 
 -17   7   6       19.40       25.20     19.61 o 
 -15   7   6       43.47       37.45     37.85 o 
 -13   7   6      862.88     1001.79     69.44 o 
 -11   7   6       12.16       17.14     12.20 o 
  -9   7   6      150.21      171.46     82.44 o 
  -7   7   6        0.07        2.25     19.71 o 
  -5   7   6     1873.72     1816.16     70.24 o 
  -3   7   6      114.55       99.68     37.26 o 
  -1   7   6      139.42      147.38     66.71 o 
   1   7   6      335.50      327.24     44.65 o 
   3   7   6      259.55      226.29     46.26 o 
   5   7   6       28.53       17.45     19.44 o 
   7   7   6      228.74      227.61     31.69 o 
   9   7   6      280.60      307.19     32.90 o 
  11   7   6       43.73       37.53     28.16 o 
  13   7   6       87.15       50.27     54.18 o 
  15   7   6      492.24      447.64     46.19 o 
  17   7   6      166.65      115.69    122.91 o 
  19   7   6       49.80       25.58     22.24 o 
  -6   8   6      820.23      773.83     57.27 o 
  -4   8   6      418.66      445.64     78.90 o 
  -2   8   6      785.03      921.81     63.70 o 
   0   8   6       66.92       33.64     42.13 o 
   2   8   6       70.29       36.08     20.68 o 
   4   8   6     1292.87     1285.46    107.00 o 
   6   8   6      692.24      670.34     61.96 o 
 -41   1   7      113.24       73.39     48.22 o 
 -39   1   7      141.03       74.41     42.33 o 
 -37   1   7      659.92      647.11     39.60 o 
 -35   1   7        3.78       10.61     12.30 o 
 -33   1   7      209.80      245.76     28.53 o 
 -31   1   7      678.54      680.74     29.45 o 
 -29   1   7      314.42      327.09     28.36 o 
 -27   1   7     1441.73     1477.14     34.35 o 
 -25   1   7      106.64      129.62     34.47 o 
 -23   1   7     1491.84     1320.72     32.34 o 
 -21   1   7     1996.22     1833.88     54.78 o 
 -19   1   7        5.34        5.73      4.08 o 
 -17   1   7       25.80       19.19      6.21 o 
 -15   1   7     2937.07     2968.12     35.09 o 
 -13   1   7    13068.47    13872.26    193.54 o 
 -11   1   7      807.05      665.62     20.09 o 
  -9   1   7     1314.95     1536.96     28.05 o 
  -7   1   7    23669.46    23848.94    343.40 o 
  -5   1   7     4962.36     5006.99     59.64 o 
  -3   1   7     1471.99     1508.56     19.70 o 
  -1   1   7     4968.37     5341.35     58.29 o 
   1   1   7    29406.39    28666.01    170.49 o 
   3   1   7     7429.90     7518.57     66.23 o 
   5   1   7    12208.49    13777.09     93.54 o 
   7   1   7      704.21      688.41     15.13 o 
   9   1   7     1058.45      841.95     17.25 o 
  11   1   7     1430.34     1409.65     26.15 o 
  13   1   7     3944.89     4224.15     37.72 o 
  15   1   7      132.68      153.93     38.50 o 
  17   1   7      451.16      414.96     19.03 o 
  19   1   7     1242.52     1163.53     47.99 o 
  21   1   7     6099.28     5899.02     76.72 o 
  23   1   7      421.89      316.77     20.03 o 
  25   1   7     4494.51     4721.89     98.32 o 
  27   1   7      261.08      225.58     22.24 o 
  29   1   7      230.64      292.72    101.95 o 
  31   1   7     4532.36     4650.51    132.19 o 
  33   1   7      215.65      249.31     40.76 o 
  35   1   7      834.32      984.50     55.39 o 
  37   1   7      198.44      149.58     86.54 o 
  39   1   7      713.52      789.00     56.99 o 
 -40   2   7       79.57       48.24     36.81 o 
 -38   2   7     1380.46     1471.92     60.46 o 
 -36   2   7      528.12      489.91     30.43 o 
 -34   2   7     2251.36     1953.43     79.03 o 
 -32   2   7       16.02       24.20     16.37 o 
 -30   2   7      287.05      290.47     24.00 o 
 -28   2   7      482.95      452.87     21.61 o 
 -26   2   7     1145.74     1136.18     27.93 o 
 -24   2   7     3444.40     3239.36     66.71 o 
 -22   2   7      237.74      202.53     13.11 o 
 -20   2   7        0.06        3.63      3.79 o 
 -18   2   7       57.66       51.77     10.03 o 
 -16   2   7      208.16      197.42     11.82 o 
 -14   2   7      882.30      796.50     21.61 o 
 -12   2   7    27900.51    28871.45    526.36 o 
 -10   2   7       45.78       65.30     11.08 o 
  -8   2   7     1313.43     1336.41     28.94 o 
  -6   2   7     6380.02     6421.87     43.84 o 
  -4   2   7     7463.64     7437.98    356.65 o 
  -2   2   7      512.28      417.65     17.40 o 
   0   2   7     9012.36     8611.90     61.02 o 
   2   2   7     4031.64     4032.25     55.93 o 
   4   2   7      642.05      568.46     17.25 o 
   6   2   7    33194.48    36263.59    467.45 o 
   8   2   7    17997.58    19697.28    210.87 o 
  10   2   7     1891.29     2049.47     36.32 o 
  12   2   7      270.67      282.61     10.92 o 
  14   2   7      448.05      507.25     14.30 o 
  16   2   7     2082.83     2136.44     57.56 o 
  18   2   7     2367.58     2302.79     76.17 o 
  20   2   7      894.75      876.16     38.05 o 
  22   2   7      327.78      355.68     27.89 o 
  24   2   7     1948.72     1798.33     43.79 o 
  26   2   7       34.43       65.49     23.62 o 
  28   2   7     1322.78     1490.96     55.97 o 
  30   2   7      245.92      253.53     61.72 o 
  32   2   7       71.15       66.94     42.50 o 
  34   2   7      204.26      175.24     44.72 o 
  36   2   7        5.84       11.49     20.58 o 
  38   2   7        0.40        9.73     17.26 o 
 -37   3   7      157.40       84.57     60.49 o 
 -35   3   7      999.80     1095.85     55.94 o 
 -33   3   7        0.64        9.29     10.35 o 
 -31   3   7     1146.01     1137.29     39.10 o 
 -29   3   7      223.58      201.24     26.50 o 
 -27   3   7     2629.60     2569.22     52.97 o 
 -25   3   7      129.90      193.21     34.38 o 
 -23   3   7      194.60      260.93     61.94 o 
 -21   3   7        5.40       10.68     11.70 o 
 -19   3   7      145.51      186.28     22.20 o 
 -17   3   7     2796.84     2890.68     51.32 o 
 -15   3   7       39.80       52.27     15.44 o 
 -13   3   7     3655.56     3670.64    254.53 o 
 -11   3   7       20.34       20.57      9.44 o 
  -9   3   7       26.01       27.42     10.67 o 
  -7   3   7     2384.68     2370.26     36.64 o 
  -5   3   7       48.36       76.43      9.49 o 
  -3   3   7      244.87      285.09     13.28 o 
  -1   3   7     3147.36     3311.68     58.93 o 
   1   3   7     4745.88     4596.86     56.59 o 
   3   3   7     2343.46     2676.66     50.70 o 
   5   3   7      144.58      122.04     13.73 o 
   7   3   7      163.40      156.28     21.35 o 
   9   3   7     1280.64     1165.89     30.20 o 
  11   3   7     3241.70     3150.25     48.89 o 
  13   3   7     2178.13     2203.52     45.26 o 
  15   3   7      258.98      251.08     12.84 o 
  17   3   7      217.64      157.03      8.88 o 
  19   3   7      108.57       97.60     34.02 o 
  21   3   7      217.55      243.56     39.81 o 
  23   3   7      625.82      678.87     34.24 o 
  25   3   7      227.93      204.68     62.02 o 
  27   3   7        5.76        1.33      9.10 o 
  29   3   7       86.38       92.65     35.54 o 
  31   3   7     2529.12     2336.58     62.96 o 
  33   3   7       14.57       14.21     13.84 o 
  35   3   7       20.13       16.91     16.15 o 
  37   3   7       73.31       30.21     25.33 o 
 -36   4   7        9.29       11.26     16.91 o 
 -34   4   7       87.22       69.30     56.29 o 
 -32   4   7        3.52       17.51     12.52 o 
 -30   4   7      350.39      308.59     31.16 o 
 -28   4   7        5.64        8.80     10.96 o 
 -26   4   7       17.95       15.79      9.36 o 
 -24   4   7       18.46       10.11      9.28 o 
 -22   4   7      535.39      509.78     25.89 o 
 -20   4   7      206.97      217.22     22.67 o 
 -18   4   7     6348.77     6183.73    112.66 o 
 -16   4   7        6.75        6.91      6.78 o 
 -14   4   7     2706.18     2957.99     64.89 o 
 -12   4   7     3336.61     3498.41     71.83 o 
 -10   4   7     7737.19     7747.41     91.43 o 
  -8   4   7      477.28      470.63     14.32 o 
  -6   4   7      779.58      800.81     28.69 o 
  -4   4   7       31.95       23.75      9.24 o 
  -2   4   7        6.02        4.14      4.62 o 
   0   4   7     5546.80     5574.67    148.70 o 
   2   4   7     1942.74     1982.54     52.61 o 
   4   4   7     5926.09     6167.72     77.42 o 
   6   4   7     4718.55     4830.48     72.13 o 
   8   4   7        2.88        9.79      3.62 o 
  10   4   7     1629.65     1545.08     48.07 o 
  12   4   7     1776.57     1628.82     85.53 o 
  14   4   7        4.17       10.18      6.69 o 
  16   4   7     5432.40     5627.60    109.70 o 
  18   4   7       22.95       17.89      9.22 o 
  20   4   7     1722.44     1710.79     64.53 o 
  22   4   7       83.38       71.50     35.85 o 
  24   4   7     1936.36     1861.75    132.43 o 
  26   4   7       47.20       35.43     22.33 o 
  28   4   7      204.13      143.49     73.50 o 
  30   4   7      236.92      174.95     70.12 o 
  32   4   7     1814.81     1857.09    116.54 o 
  34   4   7      156.25       97.56    118.32 o 
 -31   5   7       12.96       17.37     17.91 o 
 -29   5   7      227.14      193.24     41.70 o 
 -27   5   7      154.92      148.03     54.15 o 
 -25   5   7       64.92       73.28     36.06 o 
 -23   5   7       95.27       89.90     36.46 o 
 -21   5   7     1820.42     1837.60     61.31 o 
 -19   5   7      670.82      695.87     35.73 o 
 -17   5   7        4.97        4.02     16.07 o 
 -15   5   7      549.93      507.28     51.30 o 
 -13   5   7      272.27      305.60     19.99 o 
 -11   5   7     1229.29     1273.32     36.16 o 
  -9   5   7      507.63      480.44     23.50 o 
  -7   5   7        3.53        7.88     11.53 o 
  -5   5   7     1324.20     1336.52     35.09 o 
  -3   5   7     3319.58     3371.09     75.20 o 
  -1   5   7     2583.56     2622.35     91.02 o 
   1   5   7      102.75      112.00     20.51 o 
   3   5   7    10308.83    10993.79    192.04 o 
   5   5   7    10684.89    11295.24    196.35 o 
   7   5   7        0.08        2.00      6.96 o 
   9   5   7     5004.65     5070.20    101.33 o 
  11   5   7       42.87       54.08     21.91 o 
  13   5   7      163.56      139.46     34.48 o 
  15   5   7     1202.11     1126.82     37.87 o 
  17   5   7        8.85       11.21      8.72 o 
  19   5   7      359.77      346.27     49.63 o 
  21   5   7       47.78       35.92     16.89 o 
  23   5   7      169.77      132.52     78.61 o 
  25   5   7      104.31       90.48     60.80 o 
  27   5   7      173.16      168.02     88.83 o 
  29   5   7     1627.17     1842.40     85.29 o 
  31   5   7      141.77       68.37     70.48 o 
 -26   6   7     1534.61     1555.62     56.81 o 
 -24   6   7        2.31       11.71     17.51 o 
 -22   6   7      332.29      289.63     43.25 o 
 -20   6   7      562.85      559.35     46.10 o 
 -18   6   7      332.60      352.69     36.50 o 
 -16   6   7        0.07        7.72     12.33 o 
 -14   6   7     1622.72     1700.56     55.73 o 
 -12   6   7      665.45      809.10     38.52 o 
 -10   6   7      269.00      251.49     27.76 o 
  -8   6   7       84.81       47.56     20.91 o 
  -6   6   7        1.57        0.43      9.79 o 
  -4   6   7      986.13     1099.62     88.14 o 
  -2   6   7      271.49      251.57     27.84 o 
   0   6   7       46.72       51.38     38.48 o 
   2   6   7      510.14      518.98     33.27 o 
   4   6   7      176.93      143.05     51.24 o 
   6   6   7      296.07      280.07     32.23 o 
   8   6   7     3480.70     3495.76     95.64 o 
  10   6   7      253.49      228.26     29.41 o 
  12   6   7      166.28      180.88     32.12 o 
  14   6   7      198.38      192.37     32.38 o 
  16   6   7      819.78      925.12     70.03 o 
  18   6   7      247.32      220.41     49.21 o 
  20   6   7      582.17      665.63     56.48 o 
  22   6   7      121.91       99.61     82.94 o 
  24   6   7     1210.31     1412.14     77.84 o 
  26   6   7      154.64      101.73    117.74 o 
 -19   7   7      467.33      503.26     41.05 o 
 -17   7   7       25.23       17.33     14.49 o 
 -15   7   7      331.34      370.92     45.66 o 
 -13   7   7       35.58       19.89     19.39 o 
 -11   7   7      872.94      896.69     54.59 o 
  -9   7   7        0.00       12.98     16.74 o 
  -7   7   7      719.03      771.13     54.07 o 
  -5   7   7        0.48        8.61     14.19 o 
  -3   7   7      692.46      754.60     49.18 o 
  -1   7   7       78.03       76.66     61.45 o 
   1   7   7       83.02      123.42     60.58 o 
   3   7   7      212.71      256.00     68.04 o 
   5   7   7       25.88       31.89     20.47 o 
   7   7   7      345.76      263.07     36.65 o 
   9   7   7        6.69        7.80     13.77 o 
  11   7   7        6.88        7.64     11.15 o 
  13   7   7      130.07       72.19     82.28 o 
  15   7   7       66.88       53.95     60.22 o 
  17   7   7      158.86       88.63     90.22 o 
  19   7   7      244.74      207.30     69.11 o 
  -2   8   7      104.82       78.54     59.34 o 
   0   8   7      119.44       92.09     56.04 o 
   2   8   7      128.92       59.12     74.79 o 
 -40   0   8      610.05      642.57     67.28 o 
 -38   0   8        8.71       21.46     14.40 o 
 -36   0   8     1004.20     1071.12     55.09 o 
 -34   0   8     2028.29     1987.48     65.37 o 
 -32   0   8     3523.54     3558.41    112.26 o 
 -30   0   8        1.45        5.05     13.33 o 
 -28   0   8    12805.92    13443.29    382.57 o 
 -26   0   8      232.99      184.72     31.51 o 
 -24   0   8      154.19      194.21     53.48 o 
 -22   0   8      430.53      433.82     34.28 o 
 -20   0   8      792.72      855.09     41.34 o 
 -18   0   8      162.59      122.18     46.49 o 
 -16   0   8     3849.56     3959.24     98.03 o 
 -14   0   8      862.47      802.30     30.74 o 
 -12   0   8       51.13       55.94     19.94 o 
 -10   0   8      322.47      436.67     25.20 o 
  -8   0   8    22836.72    22537.39    634.20 o 
  -6   0   8      693.40      978.42     40.46 o 
  -4   0   8      663.79      757.24     24.98 o 
  -2   0   8        0.44        4.92     10.17 o 
   0   0   8     4687.23     4134.04    101.83 o 
   2   0   8    19253.10    18444.58    161.02 o 
   4   0   8        0.82        5.97      7.07 o 
   6   0   8     3576.55     3655.25     55.11 o 
   8   0   8     2012.24     2025.27     46.99 o 
  10   0   8    53534.88    51630.04    329.06 o 
  12   0   8    23280.85    24159.38    221.24 o 
  14   0   8      422.83      529.63     18.75 o 
  16   0   8     3596.18     3546.12     82.62 o 
  18   0   8     1114.39      958.05     32.29 o 
  20   0   8     3195.34     3140.05     54.91 o 
  22   0   8     3096.10     2860.77     47.93 o 
  24   0   8     1254.13     1432.61     87.83 o 
  26   0   8       33.14       40.13     27.01 o 
  28   0   8       11.00       20.01     30.90 o 
  30   0   8     7334.80     7524.40    208.02 o 
  32   0   8      300.31      364.35     58.78 o 
  34   0   8     1746.02     1922.88    124.66 o 
  36   0   8       24.87        6.90     43.82 o 
  38   0   8      301.66      305.18    112.61 o 
 -39   1   8      233.51      204.16     40.76 o 
 -37   1   8      648.98      604.66     32.69 o 
 -35   1   8      397.28      340.96     30.30 o 
 -33   1   8        0.03       10.88     13.47 o 
 -31   1   8      246.00      246.84     24.71 o 
 -29   1   8     2420.92     2453.29     48.95 o 
 -27   1   8      307.04      324.25     23.51 o 
 -25   1   8     2165.93     2177.84     52.05 o 
 -23   1   8     1663.50     1817.10     45.63 o 
 -21   1   8     2544.69     2657.30     47.65 o 
 -19   1   8      185.80      175.52     19.96 o 
 -17   1   8     6323.60     6519.66    138.10 o 
 -15   1   8     8019.35     9050.57    161.63 o 
 -13   1   8      671.72      691.19     22.33 o 
 -11   1   8     3785.43     3848.18     70.01 o 
  -9   1   8    13375.89    14231.63    106.17 o 
  -7   1   8      480.08      531.70     18.99 o 
  -5   1   8     6217.66     6649.51     72.45 o 
  -3   1   8      212.33      220.26     10.54 o 
  -1   1   8     4659.04     5042.23     86.97 o 
   1   1   8     5546.93     5829.25     64.30 o 
   3   1   8    10888.53    11243.78    108.37 o 
   5   1   8        0.12        1.10      4.66 o 
   7   1   8    11303.97    11816.63     74.04 o 
   9   1   8      764.94      811.60     19.38 o 
  11   1   8     8006.38     8344.96     92.30 o 
  13   1   8      571.14      658.14     14.91 o 
  15   1   8     3120.62     3176.50     51.32 o 
  17   1   8     3637.18     3413.24     71.19 o 
  19   1   8      245.79      223.54     17.89 o 
  21   1   8      703.70      744.74     26.87 o 
  23   1   8    17278.24    17814.25    389.61 o 
  25   1   8     8970.67     9242.04    191.24 o 
  27   1   8      199.29      192.76     84.15 o 
  29   1   8     1326.99     1463.18     65.70 o 
  31   1   8      136.95       90.29     35.56 o 
  33   1   8       16.33       17.98     14.41 o 
  35   1   8      900.40      908.51     63.09 o 
  37   1   8       63.34       55.17     58.90 o 
  39   1   8      582.56      650.30     56.67 o 
 -38   2   8      781.55      780.05     46.16 o 
 -36   2   8      588.57      609.57     32.61 o 
 -34   2   8      219.39      178.66     33.28 o 
 -32   2   8      589.78      580.93     30.33 o 
 -30   2   8       83.00       64.81     20.82 o 
 -28   2   8     1278.70     1348.92     43.23 o 
 -26   2   8        9.91        5.71      8.04 o 
 -24   2   8     1496.89     1417.88     33.05 o 
 -22   2   8      442.47      446.30     15.94 o 
 -20   2   8     9398.80     9796.46    159.98 o 
 -18   2   8    12178.34    13237.98    179.43 o 
 -16   2   8     3577.80     3547.45     62.27 o 
 -14   2   8     4881.36     5107.13     82.29 o 
 -12   2   8     1231.14     1253.56     27.93 o 
 -10   2   8     2218.21     2197.13     43.50 o 
  -8   2   8     6116.80     6377.03     63.04 o 
  -6   2   8     5991.74     6518.84    101.54 o 
  -4   2   8      375.40      497.23     15.79 o 
  -2   2   8     2075.43     1979.01     39.84 o 
   0   2   8      137.67      139.55     12.92 o 
   2   2   8      417.47      323.36     12.66 o 
   4   2   8     1609.95     1894.01     39.68 o 
   6   2   8     1316.32     1198.55     27.06 o 
   8   2   8       63.29       38.87     11.35 o 
  10   2   8     3845.70     3797.82     46.13 o 
  12   2   8      115.26      122.26      9.96 o 
  14   2   8     3707.41     3543.98     52.19 o 
  16   2   8       38.52       45.97     18.38 o 
  18   2   8     1731.68     1790.12     72.86 o 
  20   2   8      261.88      231.87     32.34 o 
  22   2   8      556.59      451.34     30.58 o 
  24   2   8      202.13      181.38     28.38 o 
  26   2   8     6613.51     6390.54    134.86 o 
  28   2   8      757.97      629.14     30.44 o 
  30   2   8     1985.64     1962.28     70.96 o 
  32   2   8      161.38      117.54     64.39 o 
  34   2   8       25.96       45.06     26.19 o 
  36   2   8       34.29       21.77     18.11 o 
  38   2   8     1231.43     1218.27     90.78 o 
 -37   3   8        4.95        3.93      9.53 o 
 -35   3   8      130.98       97.07     35.13 o 
 -33   3   8        4.89       22.11     12.20 o 
 -31   3   8       66.43       74.12     29.88 o 
 -29   3   8     1012.98      994.72     47.23 o 
 -27   3   8     2231.08     2380.95     61.23 o 
 -25   3   8     2229.15     2244.64     53.07 o 
 -23   3   8        0.42        9.67      9.87 o 
 -21   3   8       95.70       99.93     27.45 o 
 -19   3   8     6059.97     5810.43    181.54 o 
 -17   3   8       45.04       65.43     20.48 o 
 -15   3   8     1190.00     1160.75     40.79 o 
 -13   3   8     2645.26     2744.26     82.84 o 
 -11   3   8      343.34      301.71     31.10 o 
  -9   3   8      195.07      188.47     33.16 o 
  -7   3   8     1728.38     1732.84     39.34 o 
  -5   3   8     5055.82     5144.31     75.73 o 
  -3   3   8       10.24       25.83      9.24 o 
  -1   3   8    12072.51    12166.87    171.65 o 
   1   3   8      338.51      428.62     18.09 o 
   3   3   8       28.16       29.49     13.49 o 
   5   3   8     1740.18     1791.20     55.27 o 
   7   3   8     1093.05     1010.07     37.90 o 
   9   3   8     5686.40     5802.03    128.00 o 
  11   3   8      303.02      340.69     15.44 o 
  13   3   8     2565.27     2588.00     34.51 o 
  15   3   8     6156.11     6312.24     75.59 o 
  17   3   8       43.89       43.46      7.39 o 
  19   3   8     1854.64     2006.61     56.15 o 
  21   3   8      405.70      399.14     27.94 o 
  23   3   8     1921.67     1678.50     54.84 o 
  25   3   8      272.63      217.06     77.01 o 
  27   3   8     1924.59     2065.65     69.71 o 
  29   3   8      744.83      671.88     47.60 o 
  31   3   8       71.49       94.98     63.67 o 
  33   3   8      552.67      540.96     48.35 o 
  35   3   8      830.31      940.85     81.30 o 
 -34   4   8       39.68       36.27     25.81 o 
 -32   4   8      275.36      270.67     31.49 o 
 -30   4   8       33.60       30.53     22.17 o 
 -28   4   8       32.73       42.62     18.82 o 
 -26   4   8      187.28      201.70     55.29 o 
 -24   4   8      274.11      259.25     29.32 o 
 -22   4   8       12.83       30.14     12.60 o 
 -20   4   8       41.00       61.98     20.34 o 
 -18   4   8      530.77      548.22     27.63 o 
 -16   4   8        7.29       15.93      8.49 o 
 -14   4   8      711.84      710.65     32.32 o 
 -12   4   8      151.54      153.10     27.08 o 
 -10   4   8      667.18      676.72     31.87 o 
  -8   4   8     2866.87     2885.18     42.98 o 
  -6   4   8        3.57        9.34      5.16 o 
  -4   4   8      932.28      922.02     34.00 o 
  -2   4   8      157.11      177.51     28.83 o 
   0   4   8      666.39      738.73     29.18 o 
   2   4   8    15078.81    15801.78    168.58 o 
   4   4   8      943.96      886.67     30.08 o 
   6   4   8       69.20       65.57     21.99 o 
   8   4   8     3623.61     3676.98     84.18 o 
  10   4   8     1293.23     1255.53     35.80 o 
  12   4   8      874.46      848.75     32.57 o 
  14   4   8      440.80      420.69     27.32 o 
  16   4   8      200.65      174.50     18.09 o 
  18   4   8      551.33      454.48     31.25 o 
  20   4   8       14.43       11.76     10.02 o 
  22   4   8     1297.21     1314.62     47.81 o 
  24   4   8      309.19      261.48     40.69 o 
  26   4   8      335.31      294.46     32.43 o 
  28   4   8       24.82       22.95     14.97 o 
  30   4   8      686.33      649.99     39.10 o 
  32   4   8       69.31       39.90     33.51 o 
  34   4   8      148.10      120.19    188.88 o 
 -31   5   8        2.48        8.91     11.66 o 
 -29   5   8     1358.45     1513.33     61.01 o 
 -27   5   8     1059.12     1112.32     56.53 o 
 -25   5   8      408.50      353.47     30.73 o 
 -23   5   8     1368.73     1356.85     53.03 o 
 -21   5   8     2160.66     2267.63     65.06 o 
 -19   5   8       33.67       43.34     19.68 o 
 -17   5   8        4.76       48.03     20.13 o 
 -15   5   8      386.68      327.11     37.00 o 
 -13   5   8       82.79      109.71     29.57 o 
 -11   5   8      115.43       88.25     21.42 o 
  -9   5   8     3763.23     4147.54     89.11 o 
  -7   5   8      895.18      839.05     31.02 o 
  -5   5   8      137.47      124.36     15.86 o 
  -3   5   8      293.76      266.73     18.50 o 
  -1   5   8     4268.01     4620.69    100.25 o 
   1   5   8        8.97       16.92      8.42 o 
   3   5   8       63.02       67.40     24.09 o 
   5   5   8     2706.00     2735.05     69.37 o 
   7   5   8     1287.58     1253.60     39.69 o 
   9   5   8        2.97        5.08      6.64 o 
  11   5   8     1096.47     1111.49     39.57 o 
  13   5   8       27.06       23.06     13.43 o 
  15   5   8     1960.08     1964.16     57.54 o 
  17   5   8       12.15       16.63     14.07 o 
  19   5   8       62.37       41.82     16.49 o 
  21   5   8       63.77       63.27     36.08 o 
  23   5   8     1861.88     1849.43     65.02 o 
  25   5   8      173.26      204.74     39.85 o 
  27   5   8       39.67       42.21     35.02 o 
  29   5   8      918.04      773.12     58.95 o 
 -26   6   8        9.15       16.25     22.03 o 
 -24   6   8       21.87       14.80     13.28 o 
 -22   6   8       96.63      104.70     55.03 o 
 -20   6   8        4.42       14.68     10.97 o 
 -18   6   8      799.34      929.24     55.25 o 
 -16   6   8     1842.25     1717.90     62.72 o 
 -14   6   8        9.48       -2.04     15.14 o 
 -12   6   8      129.66      139.41     58.38 o 
 -10   6   8      744.67      754.76     41.08 o 
  -8   6   8      690.93      697.74     42.86 o 
  -6   6   8        0.87       18.33     17.05 o 
  -4   6   8        6.42        9.43     23.34 o 
  -2   6   8      384.97      356.34     28.90 o 
   0   6   8     1911.41     1961.45     57.00 o 
   2   6   8       27.80       40.90     17.68 o 
   4   6   8      234.01      205.12     33.60 o 
   6   6   8      205.05      184.06     70.72 o 
   8   6   8     1441.54     1378.40     52.55 o 
  10   6   8      108.48      108.07     35.66 o 
  12   6   8      877.65      749.50     42.24 o 
  14   6   8       61.90       47.95     25.70 o 
  16   6   8       76.62       46.96     31.81 o 
  18   6   8        1.62       13.93     11.33 o 
  20   6   8        8.29       22.51     12.75 o 
  22   6   8     2051.65     2284.11     99.00 o 
  24   6   8      145.19       86.36    103.89 o 
 -19   7   8     1268.60     1224.22     79.15 o 
 -17   7   8       57.81       74.00     42.75 o 
 -15   7   8        0.77       16.30     16.01 o 
 -13   7   8      103.21       90.85     47.01 o 
 -11   7   8       84.99       46.33     46.10 o 
  -9   7   8       19.73       41.95     21.00 o 
  -7   7   8      526.51      586.58     44.41 o 
  -5   7   8      386.72      419.46     37.78 o 
  -3   7   8      589.14      576.93     41.38 o 
  -1   7   8     1949.61     2159.99    102.93 o 
   1   7   8       97.19       81.21     45.10 o 
   3   7   8        1.12       10.11     14.26 o 
   5   7   8       32.36       19.00     12.44 o 
   7   7   8      316.82      300.74     27.30 o 
   9   7   8       27.17       32.31     24.14 o 
  11   7   8      138.34      154.37     39.13 o 
  13   7   8        4.75       10.44     16.03 o 
  15   7   8      537.31      551.61     63.42 o 
  17   7   8       74.51       37.72     49.96 o 
 -39   1   9      124.40       74.50     43.39 o 
 -37   1   9      712.66      738.49     34.73 o 
 -35   1   9       75.78       60.40     23.04 o 
 -33   1   9     1804.96     1700.60     47.72 o 
 -31   1   9      717.83      665.75     26.26 o 
 -29   1   9     1565.73     1606.26     39.56 o 
 -27   1   9      320.68      332.18     22.04 o 
 -25   1   9     3952.48     4037.18     77.37 o 
 -23   1   9     1521.32     1420.68     36.08 o 
 -21   1   9      409.75      413.26     18.45 o 
 -19   1   9     6499.42     6141.96    224.75 o 
 -17   1   9     9796.08     9838.89    162.40 o 
 -15   1   9     1401.16     1389.37     38.48 o 
 -13   1   9     2733.13     2951.99     79.43 o 
 -11   1   9       10.93       35.63     10.47 o 
  -9   1   9     2337.70     2147.99     43.58 o 
  -7   1   9    38110.23    38242.20    189.96 o 
  -5   1   9     3282.23     3465.29     72.33 o 
  -3   1   9     1208.47     1461.15     32.83 o 
  -1   1   9     1124.42     1219.91     28.71 o 
   1   1   9     7656.62     7073.03     57.25 o 
   3   1   9     7253.04     8000.14    122.62 o 
   5   1   9     4867.85     5037.86     88.76 o 
   7   1   9     1072.50     1069.45     23.49 o 
   9   1   9     3224.59     3102.17     46.59 o 
  11   1   9     2465.92     2537.04     34.42 o 
  13   1   9     6693.58     6339.33     81.90 o 
  15   1   9     5689.85     5498.72    127.92 o 
  17   1   9       36.51       28.82     12.88 o 
  19   1   9      187.95      164.79     17.61 o 
  21   1   9    11763.02    11049.45    518.47 o 
  23   1   9      527.34      605.60     28.38 o 
  25   1   9     2926.35     3023.02     75.75 o 
  27   1   9       48.44       51.16     33.95 o 
  29   1   9        4.24       18.25     12.34 o 
  31   1   9      692.03      738.18     52.62 o 
  33   1   9     1546.72     1622.48     80.84 o 
  35   1   9      659.07      735.40     56.50 o 
  37   1   9     1136.90     1263.53     73.03 o 
 -38   2   9       61.72       39.82     23.01 o 
 -36   2   9        1.18       12.83     11.89 o 
 -34   2   9      107.62       85.05     39.57 o 
 -32   2   9      350.54      306.23     34.46 o 
 -30   2   9      870.56      882.94     42.47 o 
 -28   2   9      200.22      154.21     44.35 o 
 -26   2   9      116.16      148.50     41.08 o 
 -24   2   9      982.05      965.49     25.84 o 
 -22   2   9     5193.14     5237.97     93.76 o 
 -20   2   9      295.01      315.94     13.56 o 
 -18   2   9       65.02       52.63     10.68 o 
 -16   2   9      507.32      468.72     15.45 o 
 -14   2   9     1984.42     1926.69     44.83 o 
 -12   2   9      660.56      653.14     24.15 o 
 -10   2   9     1472.26     1378.56     29.90 o 
  -8   2   9     1012.81     1105.79     26.55 o 
  -6   2   9    11593.16    11632.76    314.78 o 
  -4   2   9     2145.98     2374.00     40.65 o 
  -2   2   9      324.61      462.38     18.54 o 
   0   2   9    12570.69    13019.70    114.83 o 
   2   2   9     2989.86     3328.26     53.63 o 
   4   2   9      458.60      397.36     17.35 o 
   6   2   9        1.14        1.64      5.57 o 
   8   2   9     2361.89     2459.60     46.93 o 
  10   2   9       33.78       33.14      9.20 o 
  12   2   9     2358.65     2312.52     42.62 o 
  14   2   9      564.37      579.39     14.18 o 
  16   2   9      264.65      298.44     27.17 o 
  18   2   9     1112.98     1026.46     41.47 o 
  20   2   9        2.98        7.44     18.62 o 
  22   2   9      260.77      287.59     31.11 o 
  24   2   9     1143.13     1056.78     47.15 o 
  26   2   9      101.01      102.28     41.05 o 
  28   2   9       50.55       26.70     22.43 o 
  30   2   9       24.04       13.24     17.43 o 
  32   2   9     2011.95     2121.49     92.11 o 
  34   2   9      127.06       89.67     68.31 o 
  36   2   9      302.41      237.22    139.69 o 
 -37   3   9      116.89       96.65     58.37 o 
 -35   3   9      555.22      595.11     35.13 o 
 -33   3   9      127.22       92.98     49.85 o 
 -31   3   9      188.43      161.37     64.44 o 
 -29   3   9      184.59      156.69     53.39 o 
 -27   3   9       92.89       66.91     21.02 o 
 -25   3   9     2967.65     2790.33     66.22 o 
 -23   3   9      776.29      880.35     35.64 o 
 -21   3   9        2.34       22.70     18.51 o 
 -19   3   9       81.30      116.74     33.95 o 
 -17   3   9     1247.10     1249.20     37.57 o 
 -15   3   9       31.71       32.48     11.39 o 
 -13   3   9      215.41      215.94     36.98 o 
 -11   3   9        9.44       14.70      8.52 o 
  -9   3   9     1169.99     1143.14     29.46 o 
  -7   3   9        1.37        4.92      6.54 o 
  -5   3   9      109.47      110.10     21.17 o 
  -3   3   9     9952.50    10552.33    252.20 o 
  -1   3   9     3048.04     3167.43     57.33 o 
   1   3   9     1584.01     1510.07     44.47 o 
   3   3   9       73.87       79.54     22.15 o 
   5   3   9     1789.01     1764.02     53.73 o 
   7   3   9      213.94      215.41     21.41 o 
   9   3   9      808.64      717.95     24.08 o 
  11   3   9      770.44      810.66     26.02 o 
  13   3   9     3392.20     3450.81     47.18 o 
  15   3   9       16.69       31.57     10.49 o 
  17   3   9      102.66       79.95      8.38 o 
  19   3   9        0.69        9.75     10.67 o 
  21   3   9     7467.89     6905.86    180.11 o 
  23   3   9       54.13       60.39     24.65 o 
  25   3   9        0.38       13.38     14.04 o 
  27   3   9       43.17       66.89     33.34 o 
  29   3   9     1442.95     1410.69     97.64 o 
  31   3   9      241.68      266.64     45.82 o 
  33   3   9       71.03       99.86     74.23 o 
  35   3   9      981.54      851.08     73.72 o 
 -34   4   9      707.20      736.86     43.60 o 
 -32   4   9      224.33      192.30     30.27 o 
 -30   4   9     2107.14     2221.32     88.63 o 
 -28   4   9       25.46       17.06     10.62 o 
 -26   4   9      753.32      772.29     39.29 o 
 -24   4   9        3.04        6.92      8.94 o 
 -22   4   9      414.99      423.99     26.62 o 
 -20   4   9        3.93        7.85      9.94 o 
 -18   4   9      359.59      403.81     27.60 o 
 -16   4   9        0.01        9.81     10.36 o 
 -14   4   9        0.91       10.47     10.79 o 
 -12   4   9      412.86      433.90     35.31 o 
 -10   4   9     6586.51     6725.28    168.97 o 
  -8   4   9        7.17        3.20      6.11 o 
  -6   4   9     1394.90     1199.15     32.90 o 
  -4   4   9      729.21      729.55     24.25 o 
  -2   4   9       58.75       48.81     16.31 o 
   0   4   9    10403.29    10265.12    270.87 o 
   2   4   9     2915.54     3063.48     62.10 o 
   4   4   9      489.09      479.00     25.07 o 
   6   4   9     1237.31     1266.46     39.02 o 
   8   4   9       10.11        7.26      9.50 o 
  10   4   9      204.26      196.53     31.98 o 
  12   4   9     3606.39     3743.42     87.80 o 
  14   4   9     4678.61     4832.77    100.10 o 
  16   4   9       90.13       55.48     19.19 o 
  18   4   9      326.26      298.09     32.20 o 
  20   4   9      509.49      560.42     40.69 o 
  22   4   9     2260.26     2174.00     89.40 o 
  24   4   9     1476.55     1424.66     56.68 o 
  26   4   9      178.45      189.81     46.25 o 
  28   4   9      735.77      741.94     48.12 o 
  30   4   9       78.08       48.21     41.25 o 
  32   4   9     1140.23     1154.54     84.68 o 
 -31   5   9      362.32      384.69     38.97 o 
 -29   5   9       31.96       27.24     22.09 o 
 -27   5   9        0.75       13.93     13.21 o 
 -25   5   9        2.87        7.99     15.53 o 
 -23   5   9      561.02      495.87     33.08 o 
 -21   5   9      223.61      190.40     32.54 o 
 -19   5   9      402.54      325.02     33.60 o 
 -17   5   9       47.74       66.76     30.36 o 
 -15   5   9     1020.14     1016.06     33.90 o 
 -13   5   9       32.48       29.64     13.40 o 
 -11   5   9      106.07       86.88     26.59 o 
  -9   5   9      994.19     1049.42     34.50 o 
  -7   5   9      857.93      958.95     48.60 o 
  -5   5   9     1866.43     1862.75     51.15 o 
  -3   5   9      520.25      542.94     23.74 o 
  -1   5   9      139.09      166.15     23.91 o 
   1   5   9       92.38       83.89     24.92 o 
   3   5   9     5348.35     5508.52    107.67 o 
   5   5   9     1702.62     1667.91     48.36 o 
   7   5   9      188.38      161.42     19.75 o 
   9   5   9     1055.77     1029.53     36.35 o 
  11   5   9        5.52        8.92      7.86 o 
  13   5   9       42.86       38.75     14.07 o 
  15   5   9     1467.31     1371.86     43.85 o 
  17   5   9        9.66       13.66     14.15 o 
  19   5   9      755.27      880.18     44.79 o 
  21   5   9      202.22      184.10     38.07 o 
  23   5   9      969.11     1007.79     51.26 o 
  25   5   9      183.80      124.27     82.66 o 
  27   5   9       19.40       11.95     15.13 o 
  29   5   9       18.61       22.79     17.25 o 
 -26   6   9      207.39      181.71     39.23 o 
 -24   6   9     1308.54     1325.56     60.55 o 
 -22   6   9      153.92      132.97     77.39 o 
 -20   6   9        2.15       23.55     15.78 o 
 -18   6   9        0.13       16.55     13.76 o 
 -16   6   9      231.39      261.44     54.66 o 
 -14   6   9      824.91      827.36     42.63 o 
 -12   6   9      984.70      994.78     44.46 o 
 -10   6   9       24.03       26.79     11.77 o 
  -8   6   9       45.76       40.95     20.44 o 
  -6   6   9     3582.84     3835.01    132.03 o 
  -4   6   9      744.04      822.56     71.69 o 
  -2   6   9      459.95      513.95     48.51 o 
   0   6   9     2233.63     2306.85     71.21 o 
   2   6   9     2560.49     2633.03     77.16 o 
   4   6   9       30.10       14.08     14.24 o 
   6   6   9     1506.86     1497.28     59.99 o 
   8   6   9     2648.16     2653.20     79.96 o 
  10   6   9      698.08      662.82     66.25 o 
  12   6   9       55.12       32.12     17.99 o 
  14   6   9     1905.11     2100.37     92.56 o 
  16   6   9       10.25       18.72     23.95 o 
  18   6   9       90.99       83.27     57.81 o 
  20   6   9      299.91      323.77     35.36 o 
  22   6   9        8.08       21.73     29.58 o 
  24   6   9       11.66       11.50     14.10 o 
 -17   7   9      295.86      282.52     55.08 o 
 -15   7   9        4.65        4.04     20.10 o 
 -13   7   9       97.26       87.00     52.21 o 
 -11   7   9      556.73      619.10     45.48 o 
  -9   7   9      285.84      291.62     39.92 o 
  -7   7   9      318.83      361.59     42.18 o 
  -5   7   9      425.55      393.70     37.95 o 
  -3   7   9      294.81      279.73     55.98 o 
  -1   7   9      180.38      112.55    107.53 o 
   1   7   9        3.29        7.76     17.28 o 
   3   7   9        7.67        3.60     17.78 o 
   5   7   9      165.09       91.18    102.95 o 
   7   7   9      199.88      175.70     31.49 o 
   9   7   9      188.35      165.06     32.04 o 
  11   7   9      288.41      251.93    106.39 o 
  13   7   9       92.58       60.52     63.26 o 
  15   7   9      135.23       65.79     79.00 o 
 -38   0  10      226.82      204.45     31.81 o 
 -36   0  10     1985.54     1977.57    111.11 o 
 -34   0  10      757.44      739.99     48.46 o 
 -32   0  10      330.94      270.37     56.23 o 
 -30   0  10      437.38      467.92     48.83 o 
 -28   0  10      267.61      278.27     31.35 o 
 -26   0  10     6480.14     7073.96    153.52 o 
 -24   0  10     9945.46    10191.56    221.29 o 
 -22   0  10     1297.00     1182.22     46.76 o 
 -20   0  10     2730.64     2946.58     79.48 o 
 -18   0  10        6.50       51.33     25.78 o 
 -16   0  10    10351.92    11309.00    249.42 o 
 -14   0  10     1472.43     1606.31     71.32 o 
 -12   0  10       57.45       68.43     26.88 o 
 -10   0  10     4032.89     4779.12    139.57 o 
  -8   0  10     3419.18     3438.08     84.43 o 
  -6   0  10      220.11      136.76     54.26 o 
  -4   0  10      164.35      280.82     41.07 o 
  -2   0  10     2051.91     2248.60     73.45 o 
   0   0  10    11143.13    11337.18    132.21 o 
   2   0  10     2011.38     2086.08     67.40 o 
   4   0  10     1257.53     1228.77     36.85 o 
   6   0  10      512.15      458.49     20.64 o 
   8   0  10    30315.54    30163.85    438.54 o 
  10   0  10     1038.52      893.70     28.31 o 
  12   0  10     4772.11     4691.03    411.25 o 
  14   0  10     1558.91     1353.51     42.02 o 
  16   0  10    19056.24    18668.41    843.33 o 
  18   0  10     9116.11     8785.06    506.19 o 
  20   0  10    48299.03    46618.68   1298.00 o 
  22   0  10    12597.36    13207.23    412.00 o 
  24   0  10       11.75       30.12     20.79 o 
  26   0  10     2279.44     2028.39    110.18 o 
  28   0  10     2461.02     2528.86    117.66 o 
  30   0  10     2507.23     2524.68    125.24 o 
  32   0  10      333.75      319.27     54.80 o 
  34   0  10     1137.63     1161.44    111.73 o 
  36   0  10      689.07      738.02     82.10 o 
  38   0  10        1.33        1.85     23.03 o 
 -39   1  10      183.64       92.45     68.82 o 
 -37   1  10        9.98       13.40     14.63 o 
 -35   1  10     1552.60     1627.25     62.10 o 
 -33   1  10      316.71      305.13     25.31 o 
 -31   1  10     1158.51     1091.81     40.09 o 
 -29   1  10        0.22       15.12     10.57 o 
 -27   1  10     1634.92     1568.38     42.07 o 
 -25   1  10       58.94       49.40     14.74 o 
 -23   1  10       35.60       22.93      9.73 o 
 -21   1  10     2156.32     2333.06     50.76 o 
 -19   1  10     7020.73     6741.75    248.99 o 
 -17   1  10      755.32      705.95     23.54 o 
 -15   1  10      234.69      255.76     20.71 o 
 -13   1  10     1866.51     1972.18     43.85 o 
 -11   1  10     2198.87     2094.17     45.12 o 
  -9   1  10      262.19      236.95     13.84 o 
  -7   1  10     1733.07     1836.23     35.65 o 
  -5   1  10     2699.72     2642.91     43.50 o 
  -3   1  10      969.33      895.51     24.78 o 
  -1   1  10     4086.77     4209.93    112.82 o 
   1   1  10       70.15      117.44     31.43 o 
   3   1  10     2599.35     2765.70     45.24 o 
   5   1  10      437.12      492.19     18.55 o 
   7   1  10       24.61       23.09      6.81 o 
   9   1  10     4142.07     4169.17     49.49 o 
  11   1  10      284.32      293.57     17.64 o 
  13   1  10     1173.80     1164.55     27.82 o 
  15   1  10     3686.13     3711.70     58.01 o 
  17   1  10      336.36      277.36     23.64 o 
  19   1  10     1596.80     1540.43     50.26 o 
  21   1  10      664.26      610.78     30.24 o 
  23   1  10       87.55       65.54     27.58 o 
  25   1  10      150.15      101.77     50.32 o 
  27   1  10       12.72       42.52     27.06 o 
  29   1  10        0.05        4.90     19.22 o 
  31   1  10      841.90      846.37     57.33 o 
  33   1  10       20.86        8.05     25.77 o 
  35   1  10        1.76        7.86     25.58 o 
  37   1  10      397.14      475.00     51.89 o 
 -38   2  10      736.25      757.71     38.29 o 
 -36   2  10       20.98       17.65     12.52 o 
 -34   2  10      179.24      145.49     52.34 o 
 -32   2  10       45.86       47.35     20.68 o 
 -30   2  10      367.14      393.99     31.91 o 
 -28   2  10     5441.77     5706.25    101.89 o 
 -26   2  10     1124.99     1077.55     40.28 o 
 -24   2  10      283.52      271.02     18.10 o 
 -22   2  10      332.98      369.02     24.60 o 
 -20   2  10      369.27      427.62     20.44 o 
 -18   2  10     4488.26     4025.04    236.82 o 
 -16   2  10       82.07       53.69     13.53 o 
 -14   2  10      696.79      730.83     21.56 o 
 -12   2  10       89.81      123.12     14.57 o 
 -10   2  10       29.25       18.64      7.46 o 
  -8   2  10    24562.14    25875.15    370.09 o 
  -6   2  10      161.60      157.94     32.26 o 
  -4   2  10     2644.13     2521.13     44.07 o 
  -2   2  10     2627.75     2861.19     64.35 o 
   0   2  10     5096.51     4941.92     84.43 o 
   2   2  10      885.44      846.78     29.34 o 
   4   2  10     5165.66     5110.38    103.24 o 
   6   2  10     4106.96     4326.43     69.52 o 
   8   2  10     2389.08     2536.43     49.15 o 
  10   2  10      395.16      370.90     18.23 o 
  12   2  10     8819.45     8893.44    113.27 o 
  14   2  10     2200.79     2236.93     49.79 o 
  16   2  10     1147.41     1035.70     23.16 o 
  18   2  10      344.50      332.17     42.77 o 
  20   2  10       69.62       63.68     22.82 o 
  22   2  10     2272.47     1958.62     61.48 o 
  24   2  10      246.39      154.74     63.32 o 
  26   2  10      327.02      349.09     38.05 o 
  28   2  10       68.73       78.04     41.62 o 
  30   2  10      679.87      592.61     62.92 o 
  32   2  10      331.77      395.22     65.87 o 
  34   2  10     1020.66     1104.94     65.00 o 
  36   2  10     2343.19     2482.83    157.01 o 
 -35   3  10      500.32      438.25     30.90 o 
 -33   3  10        2.99        4.45     11.97 o 
 -31   3  10        0.23        6.75     12.79 o 
 -29   3  10      704.23      629.92     32.37 o 
 -27   3  10     5872.28     6053.84    165.74 o 
 -25   3  10      105.79      107.52     36.73 o 
 -23   3  10     1426.90     1471.21     49.02 o 
 -21   3  10      260.07      257.88     37.56 o 
 -19   3  10      398.26      392.05     28.56 o 
 -17   3  10       45.47       47.14     16.14 o 
 -15   3  10      427.77      436.19     25.82 o 
 -13   3  10     5318.08     5435.83     57.86 o 
 -11   3  10        3.60       12.47      7.46 o 
  -9   3  10      889.44      796.99     27.09 o 
  -7   3  10     3251.60     3520.62     69.46 o 
  -5   3  10     1677.07     1672.47     42.35 o 
  -3   3  10     1111.88     1138.52     38.50 o 
  -1   3  10      920.22      941.82     36.68 o 
   1   3  10     1003.46     1119.20     41.03 o 
   3   3  10     3295.68     3234.88     60.13 o 
   5   3  10     2872.98     2942.55     63.15 o 
   7   3  10     3119.32     3191.69     58.29 o 
   9   3  10     3100.88     3215.82     60.85 o 
  11   3  10     3668.20     3389.61     71.89 o 
  13   3  10      164.12      151.95     14.43 o 
  15   3  10     2328.92     2363.88     56.94 o 
  17   3  10     7190.63     6191.65    319.22 o 
  19   3  10     1688.52     1548.62     56.98 o 
  21   3  10       93.10      137.86     51.11 o 
  23   3  10       57.81       45.31     24.09 o 
  25   3  10        5.75        2.26     11.73 o 
  27   3  10      745.69      767.80     39.98 o 
  29   3  10      192.25      179.54    120.29 o 
  31   3  10      499.97      497.03     52.69 o 
  33   3  10      156.62      110.33     86.13 o 
 -34   4  10        1.16        6.83     11.61 o 
 -32   4  10      262.67      217.52     50.84 o 
 -30   4  10       96.00       46.91     25.76 o 
 -28   4  10      236.02      257.29     30.81 o 
 -26   4  10       32.33       18.81     11.87 o 
 -24   4  10     1083.74     1133.25     44.37 o 
 -22   4  10      250.10      190.58     29.00 o 
 -20   4  10        0.22        6.42      8.16 o 
 -18   4  10      538.51      571.47     29.56 o 
 -16   4  10      949.76      943.55     36.08 o 
 -14   4  10        0.53        7.03     12.76 o 
 -12   4  10       57.78       79.89     21.05 o 
 -10   4  10     3378.91     3156.27    116.41 o 
  -8   4  10      670.95      676.67     22.92 o 
  -6   4  10     1303.47     1272.94     77.79 o 
  -4   4  10      569.12      506.20     19.78 o 
  -2   4  10     5080.45     5158.85    104.55 o 
   0   4  10       18.19       20.04      8.86 o 
   2   4  10      628.31      626.07     26.27 o 
   4   4  10      190.45      186.92     26.07 o 
   6   4  10      495.30      473.38     34.52 o 
   8   4  10      756.86      743.65     31.13 o 
  10   4  10      458.25      445.19     27.53 o 
  12   4  10       34.97       24.92     12.28 o 
  14   4  10      102.75      126.85     41.37 o 
  16   4  10      398.58      465.61     38.54 o 
  18   4  10      971.67      863.28     45.58 o 
  20   4  10     1698.05     1438.99     56.84 o 
  22   4  10     3145.58     3206.12     79.93 o 
  24   4  10      257.04      253.61     45.96 o 
  26   4  10        0.72        8.56     14.17 o 
  28   4  10      143.52      151.81     31.56 o 
  30   4  10        5.57        7.18     14.90 o 
  32   4  10       55.73       32.99     30.57 o 
 -29   5  10      610.97      569.17     42.77 o 
 -27   5  10      116.84      120.11     55.70 o 
 -25   5  10       26.93       13.85     12.02 o 
 -23   5  10      484.60      512.46     39.48 o 
 -21   5  10      416.48      437.83     33.98 o 
 -19   5  10      308.59      260.55     53.57 o 
 -17   5  10     2514.38     2564.99     74.38 o 
 -15   5  10      825.13      769.21     34.69 o 
 -13   5  10      557.10      591.48     30.21 o 
 -11   5  10     4762.87     4823.37     98.61 o 
  -9   5  10      631.52      751.94     42.64 o 
  -7   5  10      522.01      574.93     37.04 o 
  -5   5  10       19.28       35.30     17.74 o 
  -3   5  10     5041.09     5367.79    111.46 o 
  -1   5  10      494.79      491.95     25.67 o 
   1   5  10     1061.31     1032.63     41.55 o 
   3   5  10     8852.00     9093.05    163.86 o 
   5   5  10     1324.23     1269.88     39.14 o 
   7   5  10        0.90        9.19      7.72 o 
   9   5  10      205.15      167.43     22.19 o 
  11   5  10     1478.29     1474.19     46.09 o 
  13   5  10        1.05        6.64      6.86 o 
  15   5  10      698.95      777.01     43.40 o 
  17   5  10      217.20      168.07     71.40 o 
  19   5  10      398.74      441.97     36.60 o 
  21   5  10      730.73      677.03     42.25 o 
  23   5  10     1733.86     2003.21    108.32 o 
  25   5  10        0.33        7.63      8.87 o 
  27   5  10      343.67      337.03     31.64 o 
 -24   6  10      126.68      135.75     36.77 o 
 -22   6  10      138.73       61.26     37.20 o 
 -20   6  10       76.11       50.35     41.57 o 
 -18   6  10      445.51      509.20     39.04 o 
 -16   6  10       10.28       12.78     15.72 o 
 -14   6  10       84.28       78.77     28.91 o 
 -12   6  10       28.16       32.76     22.65 o 
 -10   6  10        2.21        5.53      9.64 o 
  -8   6  10        8.09        8.46     10.32 o 
  -6   6  10       35.71       60.46     37.83 o 
  -4   6  10      327.38      283.93    118.59 o 
  -2   6  10      254.55      216.61    116.44 o 
   0   6  10     1194.39     1007.99    150.40 o 
   2   6  10     1344.54     1378.60     50.15 o 
   4   6  10     1199.89     1097.18     48.82 o 
   6   6  10      399.99      435.78     32.85 o 
   8   6  10      268.86      264.87     30.63 o 
  10   6  10      344.08      268.69     40.60 o 
  12   6  10        1.21        2.82     21.12 o 
  14   6  10      150.04      144.22     78.85 o 
  16   6  10        6.49       25.16     24.29 o 
  18   6  10       57.38       55.67     25.41 o 
  20   6  10      239.24      248.29     34.39 o 
  22   6  10        3.35       25.61     26.07 o 
 -15   7  10      134.34      110.30     72.67 o 
 -13   7  10      100.28       67.63     36.24 o 
 -11   7  10      237.65      241.92     44.71 o 
  -9   7  10      294.71      326.90     56.22 o 
  -7   7  10      322.14      325.33     56.47 o 
  -5   7  10      624.34      629.72     65.05 o 
  -3   7  10       35.84       59.63     44.57 o 
  -1   7  10      443.54      458.98     51.79 o 
   1   7  10      792.34      787.31     74.88 o 
   3   7  10       71.23       53.07     63.31 o 
   5   7  10      292.86      332.77     40.37 o 
   7   7  10      505.55      447.96     44.28 o 
   9   7  10        2.41        4.30     14.29 o 
  11   7  10       75.85       40.17     23.50 o 
  13   7  10       11.12        8.27     21.36 o 
 -37   1  11       45.17       41.41     26.71 o 
 -35   1  11      348.05      376.29     31.19 o 
 -33   1  11     1057.28     1118.92     46.52 o 
 -31   1  11      150.17      179.55     54.53 o 
 -29   1  11     2134.76     2033.67     49.30 o 
 -27   1  11      150.12      130.13     27.94 o 
 -25   1  11      293.95      339.07     34.04 o 
 -23   1  11      413.15      375.43     26.71 o 
 -21   1  11      429.08      391.41     24.28 o 
 -19   1  11     1349.15     1306.78     43.31 o 
 -17   1  11     7030.55     7276.14    120.12 o 
 -15   1  11     1326.90     1468.22     53.55 o 
 -13   1  11     1101.58     1022.28     38.53 o 
 -11   1  11      232.47      254.78     17.19 o 
  -9   1  11     5530.99     5729.33    103.08 o 
  -7   1  11      139.00      110.39     26.72 o 
  -5   1  11    10027.49    10774.14    118.47 o 
  -3   1  11      497.32      526.37     22.84 o 
  -1   1  11      545.53      443.44     20.11 o 
   1   1  11      677.85      727.40     31.82 o 
   3   1  11       14.70        7.50     12.95 o 
   5   1  11    11359.02    11314.77    138.88 o 
   7   1  11        2.79       11.29      5.20 o 
   9   1  11       83.69       88.14     17.12 o 
  11   1  11     5738.33     5700.47    154.26 o 
  13   1  11      766.95      736.89     19.73 o 
  15   1  11      787.69      739.97     23.13 o 
  17   1  11       43.43       46.23     15.64 o 
  19   1  11      788.24      798.55     43.85 o 
  21   1  11      111.84       68.63     28.15 o 
  23   1  11      658.48      684.71     35.73 o 
  25   1  11     2807.71     2959.64     92.68 o 
  27   1  11       28.10       42.72     24.84 o 
  29   1  11      754.32      798.41     54.79 o 
  31   1  11       83.91       81.43     74.31 o 
  33   1  11     2910.90     3222.63    156.44 o 
  35   1  11       71.51       80.95     57.21 o 
 -36   2  11        4.79        8.53     15.33 o 
 -34   2  11      191.21      214.74     34.39 o 
 -32   2  11     1391.89     1431.20     47.82 o 
 -30   2  11      386.22      294.66     37.21 o 
 -28   2  11       17.73        9.60     12.26 o 
 -26   2  11     1592.91     1484.30     50.60 o 
 -24   2  11      387.32      407.24     31.86 o 
 -22   2  11        2.87        0.99      5.06 o 
 -20   2  11      666.89      664.05     24.16 o 
 -18   2  11     2771.84     2586.75     62.43 o 
 -16   2  11      827.50      778.61     27.17 o 
 -14   2  11     3721.04     3911.52    135.40 o 
 -12   2  11      567.04      590.84     22.18 o 
 -10   2  11     1066.55     1180.27     33.47 o 
  -8   2  11      800.25      749.54     27.55 o 
  -6   2  11      448.62      386.92     18.05 o 
  -4   2  11     3069.32     3178.99     67.68 o 
  -2   2  11     1291.50     1285.34     40.92 o 
   0   2  11     2026.03     2088.15     46.66 o 
   2   2  11        5.84        7.41      8.29 o 
   4   2  11     2204.90     2467.53     58.24 o 
   6   2  11     1267.63     1216.18     43.62 o 
   8   2  11      400.56      375.43     17.84 o 
  10   2  11      106.59       99.71     19.71 o 
  12   2  11      516.50      501.22     20.99 o 
  14   2  11     3314.71     3231.30     83.18 o 
  16   2  11      482.80      416.91     16.85 o 
  18   2  11      142.79      114.02     49.18 o 
  20   2  11      956.42      940.49     40.57 o 
  22   2  11       80.26       59.85     25.80 o 
  24   2  11      454.85      458.38     29.14 o 
  26   2  11      782.14      810.25     51.87 o 
  28   2  11      482.25      526.13     59.20 o 
  30   2  11      153.92      125.95     65.87 o 
  32   2  11      209.75      166.13    117.82 o 
  34   2  11        0.30       17.64     31.03 o 
 -35   3  11      899.61      820.01     41.34 o 
 -33   3  11     1035.49      885.09     43.47 o 
 -31   3  11      167.09      124.89     40.66 o 
 -29   3  11      559.06      584.38     34.47 o 
 -27   3  11      195.91      195.30     48.32 o 
 -25   3  11       96.87       91.27     37.86 o 
 -23   3  11      296.21      315.33     30.29 o 
 -21   3  11       54.19       41.49     15.17 o 
 -19   3  11       23.60       13.71     10.83 o 
 -17   3  11       14.22       10.41      9.00 o 
 -15   3  11      686.02      631.05     16.30 o 
 -13   3  11     1948.54     1927.35     50.48 o 
 -11   3  11       86.89       95.94     20.65 o 
  -9   3  11     1858.06     1891.09     33.25 o 
  -7   3  11     1763.51     1608.25     34.04 o 
  -5   3  11       17.34       15.13      4.80 o 
  -3   3  11     4391.98     4570.00     69.09 o 
  -1   3  11      222.49      223.28     20.93 o 
   1   3  11       29.07       27.83      8.92 o 
   3   3  11      112.90      138.61     36.84 o 
   5   3  11      245.98      230.83     25.85 o 
   7   3  11      452.99      468.38     39.41 o 
   9   3  11      184.11      215.24     35.89 o 
  11   3  11     1605.72     1497.81     43.75 o 
  13   3  11      497.25      544.46     27.68 o 
  15   3  11       34.73       46.67     18.55 o 
  17   3  11      306.83      384.31     33.02 o 
  19   3  11     1609.07     1700.50     57.28 o 
  21   3  11       29.43       45.18     18.36 o 
  23   3  11      104.64       93.99     48.67 o 
  25   3  11      251.83      247.11     37.76 o 
  27   3  11      245.70      249.21     82.46 o 
  29   3  11       72.43       67.78     44.53 o 
  31   3  11      572.88      637.26     60.08 o 
  33   3  11       58.98       44.06     43.03 o 
 -32   4  11      185.91      143.39     81.21 o 
 -30   4  11       96.90       82.20     48.45 o 
 -28   4  11      108.04       92.41     45.41 o 
 -26   4  11      335.08      317.09     28.00 o 
 -24   4  11      981.72      947.88     41.05 o 
 -22   4  11      671.45      646.18     37.64 o 
 -20   4  11       21.99       19.23     11.19 o 
 -18   4  11      209.95      245.41     29.42 o 
 -16   4  11     1015.26      962.02     40.94 o 
 -14   4  11     3015.47     3143.68     81.24 o 
 -12   4  11     2850.95     2715.01     69.44 o 
 -10   4  11      175.23      194.83     72.67 o 
  -8   4  11     1341.14     1287.87     34.80 o 
  -6   4  11    10826.58    11337.25    208.28 o 
  -4   4  11      389.13      305.92     21.97 o 
  -2   4  11     5623.72     5714.79    114.99 o 
   0   4  11      135.78      132.16     40.73 o 
   2   4  11     1229.31     1320.99     36.61 o 
   4   4  11       89.73      124.86     34.34 o 
   6   4  11     1322.55     1260.54     38.88 o 
   8   4  11       79.09      125.21     39.53 o 
  10   4  11      809.33      859.28     33.14 o 
  12   4  11       35.11       80.26     29.76 o 
  14   4  11     3509.71     3172.31    134.16 o 
  16   4  11        4.98        7.62     18.39 o 
  18   4  11      814.04      814.06     40.04 o 
  20   4  11       72.52       86.57     39.64 o 
  22   4  11       85.05      121.39     60.38 o 
  24   4  11      202.28      276.19     35.03 o 
  26   4  11     1156.89      962.37     53.08 o 
  28   4  11     1259.31     1313.55     70.09 o 
  30   4  11      630.94      662.84     53.88 o 
 -29   5  11      463.63      465.20     35.63 o 
 -27   5  11      447.80      448.68     37.52 o 
 -25   5  11        0.02       -1.62     16.48 o 
 -23   5  11      114.28       94.19     46.37 o 
 -21   5  11        7.05       11.99     13.22 o 
 -19   5  11      607.48      695.78     41.44 o 
 -17   5  11      431.85      492.55     36.31 o 
 -15   5  11        7.56       11.50      9.27 o 
 -13   5  11      940.08      929.77     36.65 o 
 -11   5  11      105.68       92.43     33.37 o 
  -9   5  11      833.91      902.31     44.36 o 
  -7   5  11       69.90       67.85     33.24 o 
  -5   5  11      558.54      499.62     35.91 o 
  -3   5  11     1544.94     1468.01     45.02 o 
  -1   5  11     1231.39     1226.60     38.28 o 
   1   5  11     3262.08     3399.34     74.77 o 
   3   5  11        2.11        4.52     11.56 o 
   5   5  11      318.33      304.09     24.93 o 
   7   5  11     1291.42     1355.48     38.80 o 
   9   5  11      841.63      846.03     36.61 o 
  11   5  11      235.68      235.83     29.30 o 
  13   5  11      524.17      584.59     46.14 o 
  15   5  11       40.53       34.21     15.18 o 
  17   5  11      611.07      674.64     44.94 o 
  19   5  11       31.73       20.36     19.53 o 
  21   5  11       68.75       65.39     31.81 o 
  23   5  11       26.22       25.33     20.38 o 
  25   5  11      137.75       99.89     46.29 o 
  27   5  11       72.60       38.49     41.75 o 
 -22   6  11      333.65      313.03     46.70 o 
 -20   6  11      575.79      592.70     38.75 o 
 -18   6  11      144.89      178.17     40.23 o 
 -16   6  11      408.90      394.69     32.88 o 
 -14   6  11      654.88      746.92     56.45 o 
 -12   6  11        1.37       13.09     19.05 o 
 -10   6  11      357.60      406.41     41.84 o 
  -8   6  11     1068.81     1104.02     50.58 o 
  -6   6  11       29.70       25.80     22.25 o 
  -4   6  11     2738.73     2941.59    114.93 o 
  -2   6  11     1591.21     1745.55     78.37 o 
   0   6  11      661.26      614.07     62.36 o 
   2   6  11      177.98      159.34     63.03 o 
   4   6  11      147.61      112.93     24.71 o 
   6   6  11     1729.41     1809.46     61.71 o 
   8   6  11      809.41      873.50     42.17 o 
  10   6  11      320.75      313.52     31.18 o 
  12   6  11      700.04      680.12     50.88 o 
  14   6  11     2410.95     2631.28    133.14 o 
  16   6  11      304.72      321.69     54.00 o 
  18   6  11     1463.83     1582.79     65.97 o 
  20   6  11     1025.41     1026.33     71.45 o 
 -13   7  11      261.16      265.28     38.34 o 
 -11   7  11        1.73        6.04     11.81 o 
  -9   7  11     1386.96     1430.96     69.63 o 
  -7   7  11     1577.72     1600.40     70.26 o 
  -5   7  11      401.56      480.89     55.15 o 
  -3   7  11      210.47      276.41     54.59 o 
  -1   7  11      191.41      201.32     53.34 o 
   1   7  11      273.55      246.75     57.26 o 
   3   7  11       14.78       11.56     16.61 o 
   5   7  11      127.84       69.17     57.98 o 
   7   7  11      157.04       72.43     66.72 o 
   9   7  11      514.60      541.47    138.35 o 
  11   7  11      158.60       82.20     84.20 o 
 -38   0  12      504.54      530.31     50.36 o 
 -36   0  12       25.85       21.27     22.01 o 
 -34   0  12     4517.77     4536.37    226.45 o 
 -32   0  12      802.36      746.38     42.18 o 
 -30   0  12      328.35      279.71     57.34 o 
 -28   0  12        0.07        9.58     10.65 o 
 -26   0  12      156.73      124.00     48.62 o 
 -24   0  12     3205.76     3135.17     95.35 o 
 -22   0  12      951.36      900.60     46.68 o 
 -20   0  12     2620.20     2767.49    105.95 o 
 -18   0  12     1577.41     1665.80     97.06 o 
 -16   0  12     2915.47     2896.77     87.81 o 
 -14   0  12       67.03       93.70     40.30 o 
 -12   0  12       84.24      122.53     46.48 o 
 -10   0  12     2507.51     2500.84     86.09 o 
  -8   0  12       16.82       10.70      9.60 o 
  -6   0  12      838.19     1060.69     82.00 o 
  -4   0  12    16875.82    18848.52    232.75 o 
  -2   0  12      182.40      257.82     60.77 o 
   0   0  12     2387.17     2638.36    138.55 o 
   2   0  12       22.62       27.12     13.15 o 
   4   0  12     4380.33     4335.93    109.14 o 
   6   0  12        0.25       19.65     12.62 o 
   8   0  12     5500.81     5776.08    133.09 o 
  10   0  12     6821.92     6884.65    131.66 o 
  12   0  12      262.10      228.61     22.82 o 
  14   0  12    42250.17    38253.74   5012.33 o 
  16   0  12      645.12      575.40     23.41 o 
  18   0  12       15.74       19.53     14.29 o 
  20   0  12     3595.63     3602.41    208.46 o 
  22   0  12      514.31      574.70    104.64 o 
  24   0  12     1211.15     1372.28     91.62 o 
  26   0  12       32.82       26.43     43.14 o 
  28   0  12     2215.81     2353.97    140.88 o 
  30   0  12      342.93      404.28    140.59 o 
  32   0  12     1020.99     1150.37    114.94 o 
  34   0  12     1667.88     1767.91    192.96 o 
  36   0  12        8.89        9.81     35.27 o 
 -37   1  12        0.97       13.33      9.32 o 
 -35   1  12      461.35      440.58     33.84 o 
 -33   1  12      487.18      465.89     36.39 o 
 -31   1  12       24.56       18.63     12.46 o 
 -29   1  12       48.38       70.46     28.01 o 
 -27   1  12       59.03       68.16     24.60 o 
 -25   1  12      328.26      305.66     25.56 o 
 -23   1  12     2779.87     2701.56     56.91 o 
 -21   1  12        0.12        6.42     10.23 o 
 -19   1  12      271.77      295.78     34.88 o 
 -17   1  12      296.53      347.10     75.07 o 
 -15   1  12      157.75      197.61     44.07 o 
 -13   1  12       16.40       41.19     14.26 o 
 -11   1  12     2035.29     1780.50     98.58 o 
  -9   1  12     2389.77     2195.28     60.74 o 
  -7   1  12     6910.26     7694.48    126.07 o 
  -5   1  12       69.70       40.75     17.61 o 
  -3   1  12     3074.83     3170.40     65.88 o 
  -1   1  12        7.18       36.36     10.98 o 
   1   1  12      318.69      354.10     19.84 o 
   3   1  12      463.10      445.66     23.59 o 
   5   1  12      274.31      244.24     20.67 o 
   7   1  12      371.92      355.23     20.77 o 
   9   1  12     2443.39     2438.67     77.42 o 
  11   1  12     2673.34     2783.63     70.30 o 
  13   1  12       59.92       53.19     16.09 o 
  15   1  12        3.05       19.88      7.96 o 
  17   1  12    11260.35    10877.39    320.08 o 
  19   1  12      134.46      122.38     25.99 o 
  21   1  12     1034.67     1057.38     38.04 o 
  23   1  12       22.62       37.57     24.07 o 
  25   1  12       14.82       24.60     18.81 o 
  27   1  12      314.24      359.80     91.54 o 
  29   1  12      265.75      274.70     46.99 o 
  31   1  12        1.78       11.32     17.93 o 
  33   1  12       30.76       17.46     26.44 o 
  35   1  12      631.28      817.02     74.21 o 
 -36   2  12      221.50      219.02     34.56 o 
 -34   2  12      540.51      570.76     38.54 o 
 -32   2  12       30.73       12.78     14.95 o 
 -30   2  12      502.14      493.73     35.52 o 
 -28   2  12       84.00       55.44     19.06 o 
 -26   2  12     1956.48     1948.10     56.30 o 
 -24   2  12      172.64      183.12     48.78 o 
 -22   2  12     2424.30     2531.27     59.50 o 
 -20   2  12      696.66      729.62     27.50 o 
 -18   2  12     1583.23     1643.39     37.79 o 
 -16   2  12     1837.48     1878.09     53.27 o 
 -14   2  12        3.24        3.35      5.60 o 
 -12   2  12     1031.15      924.25     42.76 o 
 -10   2  12     1869.08     1814.70     46.82 o 
  -8   2  12     3634.67     3732.26    111.35 o 
  -6   2  12        0.51        5.98      8.87 o 
  -4   2  12      625.03      515.05     23.65 o 
  -2   2  12        8.39       27.34      9.62 o 
   0   2  12      377.27      352.13     20.24 o 
   2   2  12      126.96      146.50     38.20 o 
   4   2  12     9885.79    10065.09    115.89 o 
   6   2  12     3573.61     3488.69     65.74 o 
   8   2  12      325.93      347.70     23.96 o 
  10   2  12     4254.12     3988.46    163.37 o 
  12   2  12     4026.27     4178.19     77.04 o 
  14   2  12        4.64       13.62      9.91 o 
  16   2  12      248.17      207.58     17.01 o 
  18   2  12        7.31       13.03     14.46 o 
  20   2  12      141.29      101.33     39.26 o 
  22   2  12        3.24        9.65     10.28 o 
  24   2  12     2525.09     2231.07    233.10 o 
  26   2  12     1184.01     1231.04     64.30 o 
  28   2  12      366.34      331.23     39.25 o 
  30   2  12      170.46      107.76     75.56 o 
  32   2  12      742.56      883.52     86.83 o 
  34   2  12      132.42       91.08     74.62 o 
 -33   3  12      351.52      353.27     34.71 o 
 -31   3  12      332.64      244.88     45.24 o 
 -29   3  12       22.10       19.22     11.56 o 
 -27   3  12      132.02      124.30     47.27 o 
 -25   3  12      145.85       97.04     32.89 o 
 -23   3  12     1099.67     1047.74     38.83 o 
 -21   3  12     2341.97     2253.91     55.36 o 
 -19   3  12       24.72       32.80     15.09 o 
 -17   3  12      950.42      968.68     39.14 o 
 -15   3  12     1477.01     1491.04     47.29 o 
 -13   3  12      444.20      409.80     27.02 o 
 -11   3  12     2532.82     2525.26     63.40 o 
  -9   3  12     1494.06     1370.67     63.95 o 
  -7   3  12    14045.40    13990.16    388.85 o 
  -5   3  12      103.47      118.26     21.63 o 
  -3   3  12      513.00      525.87     24.46 o 
  -1   3  12      653.24      585.44     28.21 o 
   1   3  12       37.10       37.11     13.78 o 
   3   3  12     1871.09     1755.92     65.28 o 
   5   3  12     1235.04     1253.03     41.06 o 
   7   3  12     1260.29     1293.22     39.12 o 
   9   3  12     1141.22     1128.15     39.69 o 
  11   3  12     3904.50     3791.40     84.37 o 
  13   3  12     3294.28     3553.96     79.39 o 
  15   3  12     1163.62      813.83     85.17 o 
  17   3  12      274.93      131.98     46.78 o 
  19   3  12      164.10      120.56     45.47 o 
  21   3  12      268.05      234.35     35.53 o 
  23   3  12      773.81      631.05     42.01 o 
  25   3  12        9.98       10.32     10.43 o 
  27   3  12     1137.86     1283.28     69.07 o 
  29   3  12      126.03      115.00    115.97 o 
  31   3  12     1142.55     1121.03     73.97 o 
 -32   4  12      823.55      735.87     50.62 o 
 -30   4  12      541.13      510.27     41.19 o 
 -28   4  12      705.64      679.89     39.66 o 
 -26   4  12      241.19      149.10     65.27 o 
 -24   4  12     1985.89     2150.17     67.70 o 
 -22   4  12      172.25      220.67     61.40 o 
 -20   4  12        5.47        4.60      7.97 o 
 -18   4  12      660.42      693.13     36.60 o 
 -16   4  12      920.31      931.80     44.79 o 
 -14   4  12       65.65       65.77     23.30 o 
 -12   4  12       40.38       24.30     13.46 o 
 -10   4  12        6.55        2.63     17.75 o 
  -8   4  12     3655.73     3302.65    326.93 o 
  -6   4  12      454.95      480.01     23.49 o 
  -4   4  12     7777.58     7903.53    152.46 o 
  -2   4  12     2708.75     2719.23     66.93 o 
   0   4  12       35.95       41.76     14.28 o 
   2   4  12     1660.96     1628.78     46.66 o 
   4   4  12        3.71       12.34      8.83 o 
   6   4  12      345.17      347.14     30.14 o 
   8   4  12        9.05        6.57     13.83 o 
  10   4  12        6.31        6.24      7.96 o 
  12   4  12       74.19       80.86     32.77 o 
  14   4  12     1746.10     1493.38     54.19 o 
  16   4  12      131.50       96.62     44.82 o 
  18   4  12       64.47      115.44     63.07 o 
  20   4  12      295.82      276.74     48.16 o 
  22   4  12      213.50      220.22     35.14 o 
  24   4  12       55.89       46.45     40.23 o 
  26   4  12      209.26      251.84     38.14 o 
  28   4  12      773.73      928.35     74.66 o 
 -27   5  12       58.65       22.51     18.01 o 
 -25   5  12       32.91       21.21     12.10 o 
 -23   5  12     1493.24     1709.60     62.41 o 
 -21   5  12      400.29      339.86     43.95 o 
 -19   5  12        7.49       14.66     12.91 o 
 -17   5  12       15.28       17.08     11.92 o 
 -15   5  12     1023.87     1136.11     48.23 o 
 -13   5  12       75.01       39.93     24.12 o 
 -11   5  12     1824.96     1958.20     69.05 o 
  -9   5  12       18.45       23.87     28.51 o 
  -7   5  12       80.04       91.30     36.30 o 
  -5   5  12       34.20       24.89     13.05 o 
  -3   5  12     1244.63     1359.48     39.73 o 
  -1   5  12       58.85       55.64     19.07 o 
   1   5  12        1.68        5.46     10.79 o 
   3   5  12        7.31       11.84     11.65 o 
   5   5  12      379.47      389.30     30.36 o 
   7   5  12      423.38      387.92     23.33 o 
   9   5  12      816.47      796.99     33.36 o 
  11   5  12      509.01      581.25     32.55 o 
  13   5  12      188.08      223.31     44.67 o 
  15   5  12      339.80      364.97     34.42 o 
  17   5  12      663.10      664.03     43.25 o 
  19   5  12      776.71      702.13     47.97 o 
  21   5  12      301.59      255.16     30.97 o 
  23   5  12        2.09        8.33     14.69 o 
  25   5  12      111.55       54.65     37.91 o 
 -22   6  12      447.13      400.30     37.30 o 
 -20   6  12       58.28       31.77     16.69 o 
 -18   6  12      452.79      398.98     37.00 o 
 -16   6  12        6.49       16.01     14.26 o 
 -14   6  12      154.49      112.12     65.21 o 
 -12   6  12      593.08      618.90     49.33 o 
 -10   6  12      146.09      140.73     79.00 o 
  -8   6  12      108.94       68.97     41.04 o 
  -6   6  12      760.04      753.15     66.16 o 
  -4   6  12      156.79      163.91     93.64 o 
  -2   6  12     1023.25     1022.71     65.50 o 
   0   6  12       18.25       35.79     23.48 o 
   2   6  12      117.87      116.87     68.33 o 
   4   6  12        0.06        7.38     12.73 o 
   6   6  12      359.14      333.26     29.25 o 
   8   6  12     1761.72     1846.30     72.86 o 
  10   6  12      221.70      137.06     85.97 o 
  12   6  12      998.30      935.96     61.96 o 
  14   6  12      207.69      155.02    133.06 o 
  16   6  12      884.92      925.48     59.79 o 
  18   6  12      139.75      107.24     83.84 o 
 -11   7  12      205.76      187.68     49.48 o 
  -9   7  12       11.07       27.50     18.26 o 
  -7   7  12     1871.70     2039.22    138.29 o 
  -5   7  12       32.36       21.56     27.32 o 
  -3   7  12      957.87      961.58     63.51 o 
  -1   7  12        1.22       11.84     17.09 o 
   1   7  12       69.69       33.84     30.37 o 
   3   7  12        0.36       22.15     23.28 o 
   5   7  12      372.18      350.90     42.91 o 
   7   7  12      100.35       68.69    124.66 o 
 -35   1  13      163.74       99.83     55.36 o 
 -33   1  13     1768.93     1787.18     75.52 o 
 -31   1  13      470.88      454.66     30.17 o 
 -29   1  13      896.94      904.92     38.79 o 
 -27   1  13     4057.13     4229.42     98.81 o 
 -25   1  13     1772.66     1735.00     42.91 o 
 -23   1  13      829.48      832.80     36.52 o 
 -21   1  13     1786.18     1696.72     47.70 o 
 -19   1  13     1914.47     2056.48     62.90 o 
 -17   1  13       56.12       51.11     18.39 o 
 -15   1  13       91.80      115.59     35.91 o 
 -13   1  13     3456.73     3631.62     74.93 o 
 -11   1  13      375.89      371.34     23.72 o 
  -9   1  13     2194.04     2419.03     48.74 o 
  -7   1  13       86.35      158.86     24.34 o 
  -5   1  13      590.33      503.51     27.69 o 
  -3   1  13      415.54      348.85     20.85 o 
  -1   1  13     3018.18     2869.05     68.40 o 
   1   1  13     1406.68     1399.37     52.21 o 
   3   1  13       90.51      100.82     30.63 o 
   5   1  13     5860.98     5893.72    100.86 o 
   7   1  13     4315.55     4323.98     92.28 o 
   9   1  13     1237.06     1130.83     37.91 o 
  11   1  13     2633.64     2696.06     61.59 o 
  13   1  13     5199.89     5159.16    110.47 o 
  15   1  13     2320.14     2082.24     44.83 o 
  17   1  13        0.12        0.95      7.62 o 
  19   1  13     4532.01     4464.99    110.98 o 
  21   1  13      713.82      687.21     41.86 o 
  23   1  13      257.99      354.09     58.64 o 
  25   1  13     1151.40     1133.47     70.37 o 
  27   1  13       17.83       16.91     30.61 o 
  29   1  13     2008.47     2116.48     92.73 o 
  31   1  13      485.47      547.99     50.32 o 
  33   1  13      344.55      387.12     58.32 o 
 -34   2  13       25.31       16.94     18.47 o 
 -32   2  13      402.75      420.43     44.84 o 
 -30   2  13      826.52      737.05     37.89 o 
 -28   2  13      952.88      948.17     39.72 o 
 -26   2  13      107.81       98.38     34.87 o 
 -24   2  13     1399.32     1405.76     45.45 o 
 -22   2  13      602.72      501.83     39.95 o 
 -20   2  13       54.24       60.57     19.73 o 
 -18   2  13       10.86       10.95     11.63 o 
 -16   2  13      136.29      122.60     40.45 o 
 -14   2  13      409.04      373.75     30.04 o 
 -12   2  13     7258.36     7494.91    147.40 o 
 -10   2  13       54.62       52.61     19.57 o 
  -8   2  13     2037.80     2023.86     45.46 o 
  -6   2  13       47.89       63.77     18.63 o 
  -4   2  13      213.45      228.28     27.12 o 
  -2   2  13     5014.95     5172.00     82.31 o 
   0   2  13      200.69      196.34     27.42 o 
   2   2  13      122.85      163.53     44.75 o 
   4   2  13       12.83       16.18      7.18 o 
   6   2  13     1077.81     1011.42     36.59 o 
   8   2  13       86.08       92.91     28.23 o 
  10   2  13     2847.18     2517.80     64.97 o 
  12   2  13        0.62        8.44      9.09 o 
  14   2  13      650.58      695.82     26.00 o 
  16   2  13      767.42      759.92     23.43 o 
  18   2  13      792.06      793.93     40.67 o 
  20   2  13      332.64      302.06     27.64 o 
  22   2  13      714.56      704.62     37.20 o 
  24   2  13        1.31       11.87     16.84 o 
  26   2  13     1305.38     1402.25     75.54 o 
  28   2  13       78.91       91.42     59.33 o 
  30   2  13     1848.73     1968.91    105.83 o 
  32   2  13     1659.74     1820.25     86.12 o 
 -33   3  13      463.13      375.66     32.57 o 
 -31   3  13      189.76      168.24     37.90 o 
 -29   3  13      860.61      932.28     44.95 o 
 -27   3  13      136.46      128.57     54.14 o 
 -25   3  13      836.49      895.55     40.20 o 
 -23   3  13      481.03      390.61     28.97 o 
 -21   3  13      355.36      360.63     26.65 o 
 -19   3  13        0.04        6.97     10.31 o 
 -17   3  13      402.95      461.55     33.16 o 
 -15   3  13      739.84      760.37     41.08 o 
 -13   3  13      664.34      663.50     37.54 o 
 -11   3  13      307.26      335.81     23.27 o 
  -9   3  13     6378.59     6556.59    176.81 o 
  -7   3  13     1299.48     1277.13     37.67 o 
  -5   3  13     8229.22     8387.45    163.62 o 
  -3   3  13      583.83      540.18     25.87 o 
  -1   3  13       53.63       59.21     22.11 o 
   1   3  13      421.74      449.46     24.81 o 
   3   3  13     2294.62     2267.04     62.67 o 
   5   3  13      110.28      103.11     34.11 o 
   7   3  13      177.73      221.90     35.60 o 
   9   3  13      393.96      377.95     52.63 o 
  11   3  13      237.87      187.41     46.86 o 
  13   3  13       55.36       33.45     13.15 o 
  15   3  13      869.89      816.76     45.52 o 
  17   3  13      341.04      354.85     29.44 o 
  19   3  13      909.80      790.57     43.22 o 
  21   3  13       76.60       56.12     28.40 o 
  23   3  13       89.73       92.11     45.78 o 
  25   3  13     1531.65     1679.97     84.24 o 
  27   3  13      484.93      465.70     47.78 o 
  29   3  13       24.00       25.00     30.71 o 
  31   3  13      306.59      265.47     49.05 o 
 -30   4  13       60.92       59.71     31.30 o 
 -28   4  13      366.49      344.95     32.59 o 
 -26   4  13      124.54       81.75     35.51 o 
 -24   4  13     1259.45     1328.06     47.43 o 
 -22   4  13       47.47       30.77     12.81 o 
 -20   4  13       66.97       64.97     37.57 o 
 -18   4  13      407.09      433.47     30.19 o 
 -16   4  13      210.96      222.58     40.77 o 
 -14   4  13      272.70      292.94     35.51 o 
 -12   4  13     1579.38     1631.23     52.13 o 
 -10   4  13       90.73       93.08     41.45 o 
  -8   4  13      871.70      871.89     48.06 o 
  -6   4  13     2364.67     2257.45     59.81 o 
  -4   4  13       13.39       20.55      8.82 o 
  -2   4  13       91.89       90.01     31.76 o 
   0   4  13        3.56        4.59     11.41 o 
   2   4  13     1152.48     1218.16     43.74 o 
   4   4  13      219.81      194.37     27.86 o 
   6   4  13       53.77       50.92     19.72 o 
   8   4  13      806.38      844.52     36.42 o 
  10   4  13     4664.50     4439.26    192.52 o 
  12   4  13      431.30      467.06     25.15 o 
  14   4  13        3.13        7.79     12.89 o 
  16   4  13     1088.34      990.05     48.34 o 
  18   4  13     1237.23     1246.02     69.47 o 
  20   4  13      595.47      584.89     37.96 o 
  22   4  13        1.35        1.46     19.29 o 
  24   4  13      592.80      652.64     66.46 o 
  26   4  13     2022.45     2182.07     92.78 o 
  28   4  13      127.41       82.17     46.33 o 
 -25   5  13      159.88      183.73     47.42 o 
 -23   5  13      105.01       71.10     46.46 o 
 -21   5  13       15.93       31.21     22.33 o 
 -19   5  13       74.34       95.05     53.84 o 
 -17   5  13       12.61       19.68     18.11 o 
 -15   5  13      270.24      282.14     30.96 o 
 -13   5  13      124.68       80.63     50.74 o 
 -11   5  13       77.30       62.24     39.47 o 
  -9   5  13       45.55       37.30     16.63 o 
  -7   5  13       94.20       60.83     30.52 o 
  -5   5  13       19.27       10.51     17.86 o 
  -3   5  13       17.23       31.72     22.58 o 
  -1   5  13        8.89        9.01      8.41 o 
   1   5  13     1174.54     1191.88     39.67 o 
   3   5  13     1009.98     1005.62     39.45 o 
   5   5  13      212.30      227.93     27.18 o 
   7   5  13      289.09      268.36     26.45 o 
   9   5  13        3.91       11.26      9.19 o 
  11   5  13      770.23      800.55     53.65 o 
  13   5  13      435.78      428.72     57.26 o 
  15   5  13      140.58      161.81     91.83 o 
  17   5  13       49.81       66.23     53.58 o 
  19   5  13      110.89      104.25     62.12 o 
  21   5  13       51.56       35.98     29.53 o 
  23   5  13      225.61      189.35     55.32 o 
 -20   6  13      152.23      107.78     72.32 o 
 -18   6  13      548.56      471.99     34.70 o 
 -16   6  13        6.45        5.77     11.28 o 
 -14   6  13        3.73        8.26     13.53 o 
 -12   6  13     2917.89     3069.37    103.42 o 
 -10   6  13      582.49      596.20     42.50 o 
  -8   6  13     1775.16     1930.48    126.36 o 
  -6   6  13     1019.72     1218.12     91.51 o 
  -4   6  13      157.83      126.85     90.34 o 
  -2   6  13      249.53      285.22     62.17 o 
   0   6  13      259.79      191.11     86.15 o 
   2   6  13      174.47      155.46     97.71 o 
   4   6  13      425.37      405.88     59.08 o 
   6   6  13      559.57      663.28     49.60 o 
   8   6  13      107.10       64.03     43.37 o 
  10   6  13       84.09       51.34     50.89 o 
  12   6  13      187.10      143.58    111.57 o 
  14   6  13     1472.49     1428.22     74.04 o 
  16   6  13        1.88        7.35     18.87 o 
  -5   7  13       48.64       39.66     38.05 o 
  -3   7  13        0.95        7.19     18.47 o 
  -1   7  13      320.86      311.63    108.60 o 
   1   7  13        1.70        3.04     20.37 o 
   3   7  13      113.43       50.91     80.55 o 
 -36   0  14      218.42      239.67     87.53 o 
 -34   0  14       94.18       62.98     49.35 o 
 -32   0  14     1117.68     1111.36     87.75 o 
 -30   0  14     3546.05     3617.94    129.65 o 
 -28   0  14     4457.60     4539.99    149.40 o 
 -26   0  14      421.43      368.11     47.49 o 
 -24   0  14      743.77      732.66     41.31 o 
 -22   0  14      148.29      174.19     67.51 o 
 -20   0  14       57.90       32.36     24.54 o 
 -18   0  14    13064.83    13937.46    378.02 o 
 -16   0  14        0.03       10.06     12.30 o 
 -14   0  14      545.87      499.84     40.65 o 
 -12   0  14    18809.45    20536.50    707.56 o 
 -10   0  14        2.49       13.86     15.89 o 
  -8   0  14     5059.56     5558.78    219.48 o 
  -6   0  14    22264.46    23393.56    275.52 o 
  -4   0  14    10408.72    10990.92    191.29 o 
  -2   0  14       12.95       19.57     17.65 o 
   0   0  14     4026.33     4195.81    101.51 o 
   2   0  14     5763.49     5788.87    132.67 o 
   4   0  14     5500.47     5151.00    103.00 o 
   6   0  14     3438.15     3528.49     87.38 o 
   8   0  14       52.99       43.67     26.51 o 
  10   0  14     2172.62     2183.67     72.85 o 
  12   0  14     6866.22     6956.67    187.39 o 
  14   0  14    30863.00    31911.93    487.77 o 
  16   0  14      353.68      319.69     30.51 o 
  18   0  14      127.08      106.97     18.24 o 
  20   0  14      319.18      433.91    234.06 o 
  22   0  14     1250.88     1172.61    113.87 o 
  24   0  14        0.61        6.12     29.93 o 
  26   0  14       41.73       20.21     39.16 o 
  28   0  14     2114.39     1926.77    126.40 o 
  30   0  14       88.63       66.75     57.62 o 
  32   0  14     3033.35     3543.11    162.26 o 
 -35   1  14       36.09       32.42     16.30 o 
 -33   1  14       63.81       64.76     24.68 o 
 -31   1  14      201.76      181.89     76.70 o 
 -29   1  14      261.52      173.89     48.00 o 
 -27   1  14      388.21      382.11     33.92 o 
 -25   1  14      107.93      104.19     34.00 o 
 -23   1  14      342.32      345.15     25.33 o 
 -21   1  14     1691.90     1607.36     54.61 o 
 -19   1  14     1444.96     1352.23     54.56 o 
 -17   1  14      391.71      373.76     26.83 o 
 -15   1  14     1948.28     1833.49     51.85 o 
 -13   1  14       51.30       71.79     21.60 o 
 -11   1  14     2205.26     2182.75     57.99 o 
  -9   1  14      511.83      459.07     27.88 o 
  -7   1  14        2.18        8.59      8.04 o 
  -5   1  14       47.72       51.66     16.48 o 
  -3   1  14      488.61      439.72     27.27 o 
  -1   1  14       40.14       28.45      9.12 o 
   1   1  14      262.26      287.14     68.29 o 
   3   1  14     1261.94     1333.40     44.95 o 
   5   1  14      324.77      293.59     21.65 o 
   7   1  14       16.53       10.59      8.78 o 
   9   1  14     2153.77     2055.19     45.46 o 
  11   1  14     4416.27     4057.08     93.20 o 
  13   1  14      210.57      210.09     40.27 o 
  15   1  14      808.89      788.88     30.11 o 
  17   1  14       15.95       22.33     11.00 o 
  19   1  14      605.48      582.90     33.41 o 
  21   1  14      114.05       96.58     47.13 o 
  23   1  14     1596.26     1341.84    190.72 o 
  25   1  14      125.98      157.27     91.20 o 
  27   1  14      232.29      235.48    114.56 o 
  29   1  14        0.04       11.00     26.49 o 
  31   1  14       12.67       10.11     25.85 o 
  33   1  14      181.04      151.48    114.25 o 
 -34   2  14     1272.69     1326.09     63.23 o 
 -32   2  14       44.42       33.14     25.44 o 
 -30   2  14     1644.32     1543.67     64.24 o 
 -28   2  14      617.58      632.45     41.38 o 
 -26   2  14      210.00      169.49     60.93 o 
 -24   2  14       62.28       53.21     24.08 o 
 -22   2  14     1030.68      883.35     44.14 o 
 -20   2  14       17.57       38.15     16.15 o 
 -18   2  14      763.17      736.08     46.90 o 
 -16   2  14       57.77       76.27     27.71 o 
 -14   2  14     7249.83     7580.41    155.54 o 
 -12   2  14       28.18       28.20     14.87 o 
 -10   2  14     8341.95     8833.63    169.66 o 
  -8   2  14        4.24        9.83      6.81 o 
  -6   2  14      154.43      137.32     38.92 o 
  -4   2  14      526.66      505.67     27.80 o 
  -2   2  14     2424.23     2398.54     50.10 o 
   0   2  14        0.80        8.54     10.96 o 
   2   2  14      430.87      437.41     24.05 o 
   4   2  14     9546.65    10043.60    191.37 o 
   6   2  14      619.67      559.31     29.95 o 
   8   2  14     5028.37     4682.79    101.57 o 
  10   2  14     6709.17     6806.47    142.90 o 
  12   2  14     1754.65     1636.41     48.17 o 
  14   2  14        8.74       11.17      7.36 o 
  16   2  14      355.36      379.98     34.34 o 
  18   2  14        0.04        8.28     10.34 o 
  20   2  14        1.30        5.15     10.74 o 
  22   2  14      126.51      185.91     29.09 o 
  24   2  14     4801.94     4998.89    172.00 o 
  26   2  14      292.28      405.67     62.53 o 
  28   2  14       46.58       37.59     29.17 o 
  30   2  14     1532.93     1589.65     96.64 o 
  32   2  14     1672.54     1678.16    119.20 o 
 -31   3  14      133.69       81.77     39.28 o 
 -29   3  14      417.67      389.27     30.30 o 
 -27   3  14       11.64       13.74     13.22 o 
 -25   3  14        9.23       25.13     12.87 o 
 -23   3  14       26.20       13.26     15.12 o 
 -21   3  14       82.55       80.64     36.85 o 
 -19   3  14       57.96       65.81     19.38 o 
 -17   3  14        5.70       20.71     14.33 o 
 -15   3  14     5502.99     5354.45    239.05 o 
 -13   3  14       39.84       55.10     20.76 o 
 -11   3  14     1159.80     1123.39     34.77 o 
  -9   3  14      377.02      348.72     26.21 o 
  -7   3  14      937.17      880.15     32.22 o 
  -5   3  14        3.57        3.67      8.30 o 
  -3   3  14     3769.13     3904.25     91.96 o 
  -1   3  14      124.04      141.96     29.26 o 
   1   3  14     1761.30     1764.52     57.07 o 
   3   3  14       28.98       23.08     10.71 o 
   5   3  14     1249.81     1116.14     37.41 o 
   7   3  14      363.26      334.52     32.65 o 
   9   3  14     1930.23     2108.90     65.20 o 
  11   3  14     4544.02     3984.57     67.08 o 
  13   3  14      570.69      482.93     30.06 o 
  15   3  14      293.06      227.50     34.61 o 
  17   3  14       14.19       12.52     12.48 o 
  19   3  14      254.54      227.42     34.85 o 
  21   3  14       22.44       28.07     11.35 o 
  23   3  14      589.71      595.74     38.69 o 
  25   3  14       42.73       17.38     26.59 o 
  27   3  14       36.80       45.97     30.31 o 
  29   3  14      285.35      301.96     61.63 o 
 -28   4  14       11.97        4.19     13.86 o 
 -26   4  14      513.69      455.42     35.42 o 
 -24   4  14       55.18       54.62     20.15 o 
 -22   4  14      134.11       92.46     49.73 o 
 -20   4  14      300.82      304.37     47.95 o 
 -18   4  14        4.91        9.68     16.95 o 
 -16   4  14      535.45      487.87     32.05 o 
 -14   4  14     1412.73     1436.08     52.38 o 
 -12   4  14     1141.19     1141.37     43.76 o 
 -10   4  14      997.24      967.82     54.28 o 
  -8   4  14     1172.88     1130.86     52.33 o 
  -6   4  14      315.17      302.28     23.20 o 
  -4   4  14        9.49       16.84     10.81 o 
  -2   4  14     1103.73     1139.26     41.68 o 
   0   4  14        9.25       12.88      7.70 o 
   2   4  14     1168.38     1140.22     41.47 o 
   4   4  14       44.41       52.00     18.91 o 
   6   4  14     1249.80     1251.61     43.08 o 
   8   4  14       26.68       55.44     24.15 o 
  10   4  14       96.72      108.64     43.84 o 
  12   4  14       72.90      126.35     58.42 o 
  14   4  14      973.45      857.05     56.90 o 
  16   4  14      817.65      822.06     44.73 o 
  18   4  14       87.15       88.64     44.86 o 
  20   4  14      304.56      350.04     38.16 o 
  22   4  14        2.48        5.39     15.81 o 
  24   4  14      413.59      460.23     36.15 o 
  26   4  14        0.61       14.51     24.84 o 
 -23   5  14      543.89      613.94     40.74 o 
 -21   5  14      414.39      376.54     56.24 o 
 -19   5  14      671.36      699.56     50.43 o 
 -17   5  14      398.12      438.31     40.37 o 
 -15   5  14       55.45       26.99     17.06 o 
 -13   5  14      466.54      433.81     30.18 o 
 -11   5  14      314.99      323.37     32.19 o 
  -9   5  14       15.50       19.61     16.41 o 
  -7   5  14      479.07      532.56     39.54 o 
  -5   5  14      489.94      474.68     35.95 o 
  -3   5  14      376.96      379.28     33.18 o 
  -1   5  14      116.47      123.24     65.75 o 
   1   5  14     1689.73     1748.45     51.26 o 
   3   5  14     1882.91     1923.82     50.53 o 
   5   5  14      117.44       88.98     40.00 o 
   7   5  14     1280.33     1326.94     40.82 o 
   9   5  14     1042.24      961.71     40.23 o 
  11   5  14      103.67      119.03     26.65 o 
  13   5  14        0.27        1.07     13.13 o 
  15   5  14       15.94       21.74     14.01 o 
  17   5  14     1393.39     1426.50     59.56 o 
  19   5  14      305.27      253.81     47.06 o 
  21   5  14      308.81      359.22     36.46 o 
 -16   6  14       35.61       23.86     23.41 o 
 -14   6  14       58.67       53.11     27.73 o 
 -12   6  14      174.27      202.28     38.50 o 
 -10   6  14       63.56       82.11     53.71 o 
  -8   6  14      480.52      541.09     72.04 o 
  -6   6  14       34.77       38.15     24.26 o 
  -4   6  14      123.86      117.93     72.05 o 
  -2   6  14       81.20       68.80     52.11 o 
   0   6  14      559.68      563.83     50.80 o 
   2   6  14       22.61       26.65     14.95 o 
   4   6  14      159.17      142.62     95.53 o 
   6   6  14       10.22       10.74     16.95 o 
   8   6  14     1820.57     1719.73     71.88 o 
  10   6  14      589.74      530.30     56.03 o 
  12   6  14       25.93       44.76     36.51 o 
  14   6  14      380.23      442.21     44.51 o 
 -33   1  15        0.15        9.07     11.13 o 
 -31   1  15      540.31      458.00     34.33 o 
 -29   1  15       23.71       21.46     15.14 o 
 -27   1  15       27.76       60.37     23.49 o 
 -25   1  15        0.98       12.96     15.79 o 
 -23   1  15      143.79      119.82     36.89 o 
 -21   1  15      864.32      795.82     42.56 o 
 -19   1  15     3302.42     3570.79     80.06 o 
 -17   1  15       32.92       26.46     14.60 o 
 -15   1  15      717.88      662.56     41.03 o 
 -13   1  15      799.27      843.15     41.70 o 
 -11   1  15     3811.57     3829.07     90.41 o 
  -9   1  15       10.74       20.98     12.14 o 
  -7   1  15     2191.16     2327.52     63.62 o 
  -5   1  15      492.44      449.99     28.85 o 
  -3   1  15      163.23      166.35     42.94 o 
  -1   1  15      208.47      205.96     48.85 o 
   1   1  15       65.04       65.24     20.15 o 
   3   1  15     8035.62     7874.60    151.84 o 
   5   1  15       47.97       38.77     16.65 o 
   7   1  15      267.57      266.73     40.27 o 
   9   1  15     3645.97     3732.61     97.06 o 
  11   1  15     1970.87     2062.19     51.46 o 
  13   1  15       37.34       29.39     11.08 o 
  15   1  15      633.96      672.65     28.61 o 
  17   1  15      964.14      997.83     40.81 o 
  19   1  15     1074.61     1122.26     43.40 o 
  21   1  15      470.16      454.22     54.70 o 
  23   1  15     1841.66     1960.51     89.00 o 
  25   1  15        4.14        8.01     16.84 o 
  27   1  15      365.14      371.51     45.76 o 
  29   1  15       97.60      101.00     69.04 o 
  31   1  15     4776.78     5602.16    309.99 o 
 -32   2  15       78.29       76.21     36.81 o 
 -30   2  15        1.29       10.45     12.05 o 
 -28   2  15      854.03      958.89     49.28 o 
 -26   2  15      325.83      326.88     38.48 o 
 -24   2  15       45.12       51.84     22.23 o 
 -22   2  15      867.41      868.20     42.44 o 
 -20   2  15      485.33      505.48     41.64 o 
 -18   2  15        3.95        8.88     11.29 o 
 -16   2  15      130.28      156.08     58.16 o 
 -14   2  15     1217.91     1185.92     48.13 o 
 -12   2  15      275.55      240.43     22.95 o 
 -10   2  15     1302.89     1395.24     44.03 o 
  -8   2  15      501.55      512.82     31.90 o 
  -6   2  15       11.51       17.00     11.27 o 
  -4   2  15       31.02       46.91     15.75 o 
  -2   2  15        1.23        7.95      9.19 o 
   0   2  15      629.06      561.27     28.03 o 
   2   2  15       59.35       64.71     22.92 o 
   4   2  15      895.88      961.91     35.78 o 
   6   2  15      455.47      503.14     33.85 o 
   8   2  15       30.95       50.14     17.07 o 
  10   2  15      666.07      710.58     31.73 o 
  12   2  15      882.90      810.61     32.54 o 
  14   2  15       23.94       36.46     15.90 o 
  16   2  15       43.19       25.72     13.45 o 
  18   2  15     1142.87     1131.45     50.80 o 
  20   2  15       19.50       12.60     13.16 o 
  22   2  15       99.68       90.47     68.05 o 
  24   2  15      256.29      263.39     59.48 o 
  26   2  15     3337.42     3871.17    204.67 o 
  28   2  15      196.12      193.19    137.61 o 
  30   2  15      532.04      427.38     63.12 o 
 -31   3  15       36.69       29.18     19.70 o 
 -29   3  15      660.36      658.32     39.28 o 
 -27   3  15      119.68       87.01     40.87 o 
 -25   3  15      273.50      267.39     40.66 o 
 -23   3  15      106.20       92.58     28.29 o 
 -21   3  15      182.65      131.46     49.76 o 
 -19   3  15      806.73      879.78     47.46 o 
 -17   3  15     1576.73     1526.94     58.04 o 
 -15   3  15        2.62       19.13     14.89 o 
 -13   3  15       79.11       76.08     24.03 o 
 -11   3  15     3201.58     2436.04    415.53 o 
  -9   3  15     1844.19     1786.28     45.81 o 
  -7   3  15     2029.38     1934.36     61.96 o 
  -5   3  15      153.53      154.46     40.52 o 
  -3   3  15     1943.02     1849.20     57.39 o 
  -1   3  15       41.47       56.71     24.12 o 
   1   3  15     1211.34     1169.46     42.28 o 
   3   3  15      161.44      150.29     38.33 o 
   5   3  15      923.78      942.29     37.24 o 
   7   3  15      123.28      194.89     50.95 o 
   9   3  15       80.83       60.39     18.94 o 
  11   3  15      263.11      191.38     26.15 o 
  13   3  15     1461.26     1528.37     53.50 o 
  15   3  15      320.45      319.91    100.50 o 
  17   3  15        5.97       13.81     10.98 o 
  19   3  15      325.93      309.09     50.53 o 
  21   3  15      212.53      211.41     53.12 o 
  23   3  15      467.22      501.99     63.18 o 
  25   3  15      269.44      260.67    135.79 o 
  27   3  15       14.81       52.50     34.51 o 
 -26   4  15       80.42       57.98     26.00 o 
 -24   4  15      858.86      933.02     41.06 o 
 -22   4  15       49.84       41.04     23.82 o 
 -20   4  15      516.22      575.87     40.96 o 
 -18   4  15       15.82        7.74     15.60 o 
 -16   4  15     1383.69     1457.59     54.21 o 
 -14   4  15      243.20      219.62     39.78 o 
 -12   4  15     4198.18     4449.21    123.63 o 
 -10   4  15      480.21      521.93     47.78 o 
  -8   4  15     7717.44     6922.40    879.87 o 
  -6   4  15     1642.87     1711.43     63.51 o 
  -4   4  15       90.95       59.92     20.75 o 
  -2   4  15      624.38      651.27     32.36 o 
   0   4  15     3011.30     3036.55     61.56 o 
   2   4  15      586.30      611.61     31.63 o 
   4   4  15      257.19      246.03     35.86 o 
   6   4  15        1.60        9.62      8.61 o 
   8   4  15      446.67      424.59     31.55 o 
  10   4  15      851.72      947.86     42.08 o 
  12   4  15     1816.01     1874.55     64.74 o 
  14   4  15      446.35      468.41     53.12 o 
  16   4  15       98.47      156.15     63.89 o 
  18   4  15        1.39       13.46     11.79 o 
  20   4  15      323.22      324.88     44.12 o 
  22   4  15      615.17      669.24     42.32 o 
  24   4  15       92.93       62.45     53.25 o 
 -23   5  15        9.71       24.15     16.46 o 
 -21   5  15      172.87      116.07     85.94 o 
 -19   5  15      184.57      150.47     86.58 o 
 -17   5  15      111.31       88.85     70.77 o 
 -15   5  15     1400.16     1540.16     85.28 o 
 -13   5  15        6.68       10.92     13.30 o 
 -11   5  15      201.24      162.84     74.13 o 
  -9   5  15      526.78      536.89     39.04 o 
  -7   5  15      174.76      108.41     55.50 o 
  -5   5  15      975.91      947.27     84.24 o 
  -3   5  15      295.73      268.95     34.95 o 
  -1   5  15      110.21       98.14     60.14 o 
   1   5  15      126.08       90.02     38.77 o 
   3   5  15        3.12        7.99     11.27 o 
   5   5  15      864.54      959.81     39.30 o 
   7   5  15      729.14      691.22     36.76 o 
   9   5  15      321.31      340.97     45.02 o 
  11   5  15      242.90      281.69     51.23 o 
  13   5  15       36.72       18.72     13.96 o 
  15   5  15       46.79       25.05     18.28 o 
  17   5  15       39.05       21.56     22.15 o 
  19   5  15        7.67       10.02     15.98 o 
 -14   6  15      578.53      638.19     56.40 o 
 -12   6  15       50.29       35.23     37.81 o 
 -10   6  15       34.56       28.82     26.80 o 
  -8   6  15      668.36      797.42     63.99 o 
  -6   6  15        8.01        7.02     18.85 o 
  -4   6  15      662.96      628.75     56.88 o 
  -2   6  15      124.74      111.91     91.19 o 
   0   6  15      594.16      601.38     55.78 o 
   2   6  15       49.43       39.64     50.35 o 
   4   6  15      116.14      101.81     70.52 o 
   6   6  15      314.59      278.26    231.82 o 
   8   6  15     3289.23     3439.24    165.95 o 
  10   6  15      900.14      870.71     69.00 o 
  12   6  15      252.38      177.70     96.28 o 
 -32   0  16       47.27       40.42     54.60 o 
 -30   0  16     2107.63     2282.76    115.98 o 
 -28   0  16      532.38      509.86     41.59 o 
 -26   0  16     1960.19     1841.95     74.60 o 
 -24   0  16       78.82       61.24     33.92 o 
 -22   0  16     1851.58     1968.53    103.10 o 
 -20   0  16      342.41      374.90     43.19 o 
 -18   0  16       43.42       58.31     30.98 o 
 -16   0  16     1159.24     1266.08     78.89 o 
 -14   0  16     2412.27     2428.28    102.17 o 
 -12   0  16      652.72      633.65     50.89 o 
 -10   0  16      102.37       84.79     43.96 o 
  -8   0  16      227.15      215.96     52.40 o 
  -6   0  16    10581.40    10440.71    313.54 o 
  -4   0  16      102.12      111.63     38.18 o 
  -2   0  16     1634.24     1781.65    106.63 o 
   0   0  16        1.73        9.79     14.25 o 
   2   0  16     2960.13     2974.38    107.35 o 
   4   0  16     1661.95     1678.09     67.43 o 
   6   0  16     5107.75     4944.34    150.49 o 
   8   0  16    11857.24    11734.74    218.74 o 
  10   0  16      259.53      212.88     93.78 o 
  12   0  16      563.15      447.85     32.40 o 
  14   0  16     9188.35     9448.72    227.69 o 
  16   0  16        3.64        7.01     13.12 o 
  18   0  16      469.09      465.30    200.44 o 
  20   0  16       31.97       39.84     63.44 o 
  22   0  16     1395.92     1645.97    182.66 o 
  24   0  16        3.30        7.09     24.97 o 
  26   0  16       68.50       56.84     86.08 o 
  28   0  16     1260.05     1494.41    110.96 o 
  30   0  16        3.24       28.47     48.48 o 
 -33   1  16        1.95        6.55     11.92 o 
 -31   1  16       50.94       27.01     14.09 o 
 -29   1  16      215.51      143.29     62.77 o 
 -27   1  16       69.94       72.60     38.48 o 
 -25   1  16      650.60      633.68     42.27 o 
 -23   1  16       35.98       43.20     19.49 o 
 -21   1  16     2416.01     2301.61    150.38 o 
 -19   1  16     2137.88     2115.28    136.87 o 
 -17   1  16       15.19       23.99     16.65 o 
 -15   1  16       73.11       98.72     31.73 o 
 -13   1  16      996.72      922.78     40.73 o 
 -11   1  16       73.02       78.97     28.35 o 
  -9   1  16      265.94      295.05     24.33 o 
  -7   1  16      171.94      187.00     43.13 o 
  -5   1  16      164.51      212.27     52.84 o 
  -3   1  16      584.01      665.02     31.14 o 
  -1   1  16      364.74      338.33     26.50 o 
   1   1  16      719.63      731.14     33.46 o 
   3   1  16     1221.08     1123.11     42.60 o 
   5   1  16     8913.60     8984.97    173.09 o 
   7   1  16       22.54       25.06     11.26 o 
   9   1  16       21.12       23.42     11.47 o 
  11   1  16      468.85      438.57     24.42 o 
  13   1  16      396.79      384.40     23.96 o 
  15   1  16      745.36      729.14     47.76 o 
  17   1  16      848.43      790.54     42.53 o 
  19   1  16      171.61      133.81     77.96 o 
  21   1  16      272.64      274.27     50.48 o 
  23   1  16      107.53      134.02     70.12 o 
  25   1  16     1388.89     1522.47    102.99 o 
  27   1  16       15.48       23.52     19.53 o 
  29   1  16       23.06       33.34     35.45 o 
 -30   2  16        4.59        7.10     17.16 o 
 -28   2  16      155.80      159.63     61.91 o 
 -26   2  16      520.69      435.56     31.64 o 
 -24   2  16     1310.60     1347.97     53.15 o 
 -22   2  16     1614.36     1588.99     69.49 o 
 -20   2  16      263.03      251.84     43.68 o 
 -18   2  16     1350.97     1465.60     54.83 o 
 -16   2  16       27.22       18.68     12.12 o 
 -14   2  16       39.46       62.65     27.57 o 
 -12   2  16     1200.23     1158.98     43.30 o 
 -10   2  16     1332.08     1399.83     48.82 o 
  -8   2  16        5.43        1.22     13.13 o 
  -6   2  16       52.37       58.84     23.48 o 
  -4   2  16      948.78      850.93     34.57 o 
  -2   2  16     2836.65     2961.52     74.69 o 
   0   2  16     1704.59     1714.83     52.56 o 
   2   2  16      384.09      376.07     28.08 o 
   4   2  16      147.87      163.84     39.45 o 
   6   2  16        0.24       13.61      9.66 o 
   8   2  16      836.45      715.75     30.78 o 
  10   2  16     1309.30     1238.91     41.78 o 
  12   2  16      797.84      706.04     30.79 o 
  14   2  16        2.40        4.86     15.62 o 
  16   2  16      340.82      358.99     33.69 o 
  18   2  16       77.47       52.51     21.31 o 
  20   2  16       63.31       52.96     35.58 o 
  22   2  16      835.32      863.52     62.55 o 
  24   2  16      809.44      720.20     77.10 o 
  26   2  16        6.73       14.45     25.12 o 
  28   2  16      683.25      619.93     55.36 o 
 -29   3  16     1100.75     1102.89     63.83 o 
 -27   3  16      281.11      299.43     33.87 o 
 -25   3  16      242.73      219.03     48.27 o 
 -23   3  16        7.88       18.61     14.49 o 
 -21   3  16       79.96       62.45     26.25 o 
 -19   3  16      944.95      980.15     51.84 o 
 -17   3  16     2793.26     2841.63     72.20 o 
 -15   3  16      241.41      259.21     49.48 o 
 -13   3  16     5423.58     5524.90    126.39 o 
 -11   3  16        5.97        4.83      7.53 o 
  -9   3  16     1313.88     1191.60     44.74 o 
  -7   3  16     1456.31     1437.71     44.07 o 
  -5   3  16        6.03       14.31      8.94 o 
  -3   3  16     1066.73     1095.49     41.11 o 
  -1   3  16      430.23      477.94     28.71 o 
   1   3  16      930.07      991.58     44.81 o 
   3   3  16     1730.54     1742.71     52.54 o 
   5   3  16     1416.37     1303.28     42.27 o 
   7   3  16      594.04      607.30     30.12 o 
   9   3  16     6288.31     5944.38    123.26 o 
  11   3  16      232.15      262.04     33.98 o 
  13   3  16       34.44       18.55     14.59 o 
  15   3  16       63.03       49.71     25.19 o 
  17   3  16      256.45      204.88     87.64 o 
  19   3  16       19.09       18.78     16.08 o 
  21   3  16     1528.63     1713.53    101.75 o 
  23   3  16      913.71     1015.65     66.55 o 
  25   3  16      907.51      972.08     89.37 o 
 -26   4  16      602.83      657.90     41.44 o 
 -24   4  16      385.97      359.58     29.33 o 
 -22   4  16       67.88       62.78     36.05 o 
 -20   4  16       15.78       25.15     16.82 o 
 -18   4  16      211.01      143.88     32.34 o 
 -16   4  16      225.03      211.88     36.05 o 
 -14   4  16      430.78      385.81     33.98 o 
 -12   4  16      332.67      265.94     77.46 o 
 -10   4  16       32.28       36.70     17.52 o 
  -8   4  16       18.69       20.76     13.76 o 
  -6   4  16     2104.36     2170.42     71.93 o 
  -4   4  16      709.20      684.68     31.06 o 
  -2   4  16      494.47      472.68     30.87 o 
   0   4  16      590.25      529.85     31.57 o 
   2   4  16       38.30       40.80     22.28 o 
   4   4  16        4.65        5.42     10.67 o 
   6   4  16       51.11       45.71     19.42 o 
   8   4  16     1066.18      881.12     40.24 o 
  10   4  16      700.47      651.58     48.10 o 
  12   4  16       12.46       25.43     35.98 o 
  14   4  16     1821.41     1843.71     69.80 o 
  16   4  16       60.45       59.29     31.03 o 
  18   4  16      534.95      593.18     49.43 o 
  20   4  16      842.32      829.17     50.60 o 
  22   4  16      182.62      167.02    102.66 o 
 -19   5  16     1183.07     1285.72     72.04 o 
 -17   5  16     1221.04     1351.95     88.18 o 
 -15   5  16       26.93       42.44     26.14 o 
 -13   5  16       23.26       36.81     20.98 o 
 -11   5  16      166.96      164.42     55.60 o 
  -9   5  16      985.90     1115.13     73.80 o 
  -7   5  16      310.86      323.73     35.71 o 
  -5   5  16      144.44      158.56     56.78 o 
  -3   5  16      282.82      349.11     41.18 o 
  -1   5  16       36.03       18.94     17.78 o 
   1   5  16      663.04      703.60     43.66 o 
   3   5  16      128.49      170.43     29.13 o 
   5   5  16      606.16      766.68     42.26 o 
   7   5  16      917.15      794.19     43.21 o 
   9   5  16     1970.09     2057.83     91.71 o 
  11   5  16       92.34       88.12     57.11 o 
  13   5  16      584.39      552.82     50.76 o 
  15   5  16      968.12      976.84     51.99 o 
  17   5  16      478.34      593.77     41.21 o 
 -10   6  16       67.63       87.45     72.31 o 
  -8   6  16        9.63       18.94     30.10 o 
  -6   6  16       20.73       16.14     32.39 o 
  -4   6  16      680.59      655.05     81.28 o 
  -2   6  16       67.33       59.45     55.67 o 
   0   6  16      141.84      100.34     74.89 o 
   2   6  16      217.62      199.60     43.56 o 
   4   6  16      297.13      401.36     70.34 o 
   6   6  16      119.96      119.80    162.26 o 
 -31   1  17      371.47      411.03     32.19 o 
 -29   1  17     1033.89     1097.84     45.56 o 
 -27   1  17       55.21       56.33     27.14 o 
 -25   1  17       53.59       56.63     28.91 o 
 -23   1  17      570.96      604.87     44.01 o 
 -21   1  17      402.54      396.96     34.61 o 
 -19   1  17        6.26        5.33     14.24 o 
 -17   1  17        2.95       16.17     19.67 o 
 -15   1  17     2413.38     2650.85     73.94 o 
 -13   1  17      500.35      494.16     38.93 o 
 -11   1  17        0.74        8.97     13.17 o 
  -9   1  17      849.13      793.70     36.50 o 
  -7   1  17     3864.11     4015.20     91.23 o 
  -5   1  17       88.36      110.35     30.48 o 
  -3   1  17       15.54       20.41     11.74 o 
  -1   1  17       21.30       31.92     13.21 o 
   1   1  17       58.97       83.45     28.03 o 
   3   1  17     7161.67     7211.70    134.16 o 
   5   1  17     6091.31     6098.31    102.25 o 
   7   1  17     2972.37     2978.55     61.49 o 
   9   1  17      116.70      132.95     41.27 o 
  11   1  17      181.59      165.41     59.54 o 
  13   1  17     3065.36     2992.20     69.73 o 
  15   1  17      793.94      729.10     40.35 o 
  17   1  17       35.10       30.71     19.77 o 
  19   1  17      473.44      551.57     49.38 o 
  21   1  17      731.51      900.41     64.99 o 
  23   1  17     3299.38     3492.40    182.22 o 
  25   1  17     1077.45     1173.53     71.88 o 
  27   1  17      516.77      534.60     56.57 o 
 -30   2  17      268.18      214.63     35.42 o 
 -28   2  17        4.38       15.95     12.90 o 
 -26   2  17      489.15      451.06     37.45 o 
 -24   2  17        8.74       24.63     13.84 o 
 -22   2  17      132.81      107.71     49.66 o 
 -20   2  17      254.19      258.91     40.45 o 
 -18   2  17     1916.26     1950.90     62.87 o 
 -16   2  17      107.99      136.61     54.16 o 
 -14   2  17      776.72      755.27     41.66 o 
 -12   2  17      139.17      118.30     22.43 o 
 -10   2  17       12.13       17.74     13.20 o 
  -8   2  17      231.98      263.59     30.33 o 
  -6   2  17      220.32      250.25     37.37 o 
  -4   2  17     2065.43     2104.01     53.86 o 
  -2   2  17      430.53      384.86     40.60 o 
   0   2  17      154.75      177.04     58.16 o 
   2   2  17        0.63        9.31     15.77 o 
   4   2  17     3084.78     2908.12     62.84 o 
   6   2  17      172.19      208.88     26.68 o 
   8   2  17     3337.87     3186.28    167.22 o 
  10   2  17        2.27        5.57      6.37 o 
  12   2  17      427.91      444.68     24.42 o 
  14   2  17      988.07     1060.02     46.43 o 
  16   2  17     1733.83     1852.54     63.74 o 
  18   2  17       21.92       17.93     19.35 o 
  20   2  17      146.74       99.72     56.95 o 
  22   2  17      445.07      537.97     54.41 o 
  24   2  17      541.98      527.66     54.41 o 
  26   2  17     1568.39     1924.43    134.17 o 
 -27   3  17     1199.80     1219.91     65.30 o 
 -25   3  17       79.28       49.68     26.60 o 
 -23   3  17      577.08      575.98     37.72 o 
 -21   3  17       17.05       20.03     15.19 o 
 -19   3  17        0.35       12.61     15.16 o 
 -17   3  17      190.25      222.47     52.49 o 
 -15   3  17     4112.15     4209.68    100.84 o 
 -13   3  17      273.07      244.96     69.42 o 
 -11   3  17     1386.17     1378.08     58.98 o 
  -9   3  17      273.39      205.47     24.97 o 
  -7   3  17     1903.66     1806.10     54.30 o 
  -5   3  17      430.26      443.86     28.06 o 
  -3   3  17      104.17       98.76     35.61 o 
  -1   3  17      114.14      110.17     43.26 o 
   1   3  17        0.58        8.63     12.10 o 
   3   3  17        0.92        5.49     13.20 o 
   5   3  17      420.41      410.07     37.50 o 
   7   3  17     2647.89     2367.07     69.86 o 
   9   3  17       41.29       46.29     19.99 o 
  11   3  17       12.64       13.52     14.31 o 
  13   3  17     1299.71     1368.13     66.12 o 
  15   3  17       51.18       56.51     34.13 o 
  17   3  17       81.41       67.23     33.25 o 
  19   3  17      123.56      103.49     47.25 o 
  21   3  17        2.51        7.25     21.37 o 
  23   3  17       85.68       70.11     49.27 o 
 -22   4  17       82.38       47.36     29.82 o 
 -20   4  17     1363.22     1339.62     57.86 o 
 -18   4  17        0.23        8.44     12.20 o 
 -16   4  17       70.21       47.91     28.29 o 
 -14   4  17        0.10       11.77     11.63 o 
 -12   4  17      304.12      341.70     40.08 o 
 -10   4  17        7.98       10.59     20.00 o 
  -8   4  17      108.25      121.93     57.07 o 
  -6   4  17      175.65      135.22     57.64 o 
  -4   4  17       21.23       23.22     20.47 o 
  -2   4  17      203.49      182.21     49.77 o 
   0   4  17      970.97      923.15     84.50 o 
   2   4  17      353.02      396.45     31.73 o 
   4   4  17      948.05      892.05     38.93 o 
   6   4  17       30.83       19.33     11.44 o 
   8   4  17      371.83      341.22     71.80 o 
  10   4  17     1031.40      951.34     58.42 o 
  12   4  17      248.74      235.76    109.33 o 
  14   4  17       43.93       42.74     25.86 o 
  16   4  17       32.58       19.31     15.35 o 
  18   4  17       61.49       71.94     60.94 o 
  20   4  17     1286.12     1496.26     84.49 o 
 -17   5  17      238.15      275.59     61.30 o 
 -15   5  17      100.63       83.58     52.05 o 
 -13   5  17       31.91       30.88     22.64 o 
 -11   5  17      200.91      153.46     64.00 o 
  -9   5  17       10.36        5.95     17.69 o 
  -7   5  17       88.57       64.27     48.57 o 
  -5   5  17       39.03       28.79     24.56 o 
  -3   5  17       27.38       16.84     17.97 o 
  -1   5  17      661.05      657.86     45.96 o 
   1   5  17      647.81      665.45     46.69 o 
   3   5  17      148.78      145.73     38.42 o 
   5   5  17      168.74      115.07     51.05 o 
   7   5  17        0.40       14.16     14.66 o 
   9   5  17      211.89      258.61     50.79 o 
  11   5  17       64.30       30.57     26.48 o 
  13   5  17       59.91       62.55     29.91 o 
 -30   0  18      359.58      405.79     67.09 o 
 -28   0  18      272.02      206.29    146.32 o 
 -26   0  18     1045.05     1047.73     85.69 o 
 -24   0  18     3425.68     3710.45    198.37 o 
 -22   0  18      192.81      174.12    113.31 o 
 -20   0  18     2283.91     2420.60    105.70 o 
 -18   0  18     1414.68     1403.17     76.91 o 
 -16   0  18      954.03      947.39     65.24 o 
 -14   0  18     2928.04     3081.72    124.89 o 
 -12   0  18     4984.88     5550.51    141.25 o 
 -10   0  18      266.51      291.72     50.06 o 
  -8   0  18     2300.02     2432.37    115.99 o 
  -6   0  18     2400.66     2211.24     91.20 o 
  -4   0  18        1.67       12.87     16.41 o 
  -2   0  18       26.55       44.47     21.83 o 
   0   0  18      392.36      335.80     35.31 o 
   2   0  18      845.10      821.44     50.38 o 
   4   0  18     1019.03     1013.65     60.03 o 
   6   0  18      241.01      220.62     72.30 o 
   8   0  18       63.26       77.03     35.63 o 
  10   0  18      755.26      770.45     46.90 o 
  12   0  18     2489.73     2653.69     95.31 o 
  14   0  18     1148.63     1124.26     52.73 o 
  16   0  18      925.08      992.00     86.96 o 
  18   0  18     1035.50     1112.47     95.51 o 
  20   0  18      638.49      711.01    106.78 o 
  22   0  18      198.58      225.99     50.13 o 
  24   0  18     1228.95     1171.25    106.29 o 
  26   0  18     3186.62     3288.94    284.77 o 
 -29   1  18     1101.14      969.72     53.15 o 
 -27   1  18      463.31      426.70     30.67 o 
 -25   1  18        3.12       12.40     13.33 o 
 -23   1  18      444.78      554.30     47.52 o 
 -21   1  18        0.13        8.70     18.02 o 
 -19   1  18       32.80       31.02     14.62 o 
 -17   1  18        5.89        8.76     15.02 o 
 -15   1  18     1726.06     1722.91     63.20 o 
 -13   1  18     1919.46     1963.25     67.74 o 
 -11   1  18      445.02      436.83     30.31 o 
  -9   1  18      349.78      365.06     34.35 o 
  -7   1  18     1672.28     1741.64     52.96 o 
  -5   1  18      290.67      346.32     72.94 o 
  -3   1  18     2845.98     2921.88     64.92 o 
  -1   1  18     4891.82     4842.34    131.52 o 
   1   1  18       57.22       60.77     17.16 o 
   3   1  18       50.89       44.68     14.84 o 
   5   1  18     1140.46     1021.78     50.31 o 
   7   1  18       30.95       23.69     12.90 o 
   9   1  18      275.60      245.50     23.28 o 
  11   1  18     1545.49     1479.16     46.95 o 
  13   1  18       56.40       55.92     27.58 o 
  15   1  18      573.38      515.78     43.79 o 
  17   1  18      138.32      115.79     67.25 o 
  19   1  18        0.77        4.29     17.90 o 
  21   1  18      336.94      319.93     50.25 o 
  23   1  18      394.16      300.01     57.67 o 
  25   1  18     1358.32     1459.25    107.73 o 
 -28   2  18        5.18       19.46     20.58 o 
 -26   2  18      361.05      373.78     32.83 o 
 -24   2  18      209.03      189.36     39.81 o 
 -22   2  18       64.19       36.50     29.94 o 
 -20   2  18      220.73      202.76     44.79 o 
 -18   2  18      560.83      448.50     42.76 o 
 -16   2  18     4883.61     5250.66    114.69 o 
 -14   2  18        5.00        7.72     18.14 o 
 -12   2  18      350.42      333.94     35.77 o 
 -10   2  18      514.92      485.37     31.11 o 
  -8   2  18        0.36       12.67     13.59 o 
  -6   2  18      294.78      236.46     43.25 o 
  -4   2  18     2205.46     2273.96     60.95 o 
  -2   2  18     2127.44     2144.20     56.15 o 
   0   2  18     1044.27      936.94     38.42 o 
   2   2  18    10976.86    11336.38    228.58 o 
   4   2  18     3352.94     3413.16     87.55 o 
   6   2  18      519.16      526.18     32.24 o 
   8   2  18     1104.46     1025.98     39.14 o 
  10   2  18      355.68      336.51     33.75 o 
  12   2  18        3.23        7.65     12.02 o 
  14   2  18      725.44      706.47     41.71 o 
  16   2  18       31.70       20.99     21.28 o 
  18   2  18     1381.49     1628.62    100.08 o 
  20   2  18     1318.80     1500.16     79.14 o 
  22   2  18      618.27      635.53     56.51 o 
  24   2  18      106.74       68.95     44.83 o 
 -25   3  18       80.17       74.96     41.17 o 
 -23   3  18       43.69       42.44     24.83 o 
 -21   3  18      416.35      448.93     61.23 o 
 -19   3  18      134.56      109.75     62.82 o 
 -17   3  18     1997.13     2208.40     94.42 o 
 -15   3  18       58.15       46.99     26.63 o 
 -13   3  18      406.79      402.91     36.33 o 
 -11   3  18     1039.26     1043.11     58.53 o 
  -9   3  18      608.91      620.24     43.27 o 
  -7   3  18       96.65       99.92     38.56 o 
  -5   3  18      530.48      549.25     33.97 o 
  -3   3  18      471.68      436.26     28.44 o 
  -1   3  18       35.83       32.58     16.56 o 
   1   3  18       57.79       60.38     26.66 o 
   3   3  18     1067.77     1089.21     57.97 o 
   5   3  18      345.88      284.01     34.41 o 
   7   3  18      138.41      115.17     45.69 o 
   9   3  18       13.29       11.59     21.23 o 
  11   3  18        0.11       13.39     15.53 o 
  13   3  18      169.58      157.99     59.99 o 
  15   3  18      743.47      717.25     53.58 o 
  17   3  18        9.49        9.97     10.46 o 
  19   3  18        0.20       11.78     24.37 o 
  21   3  18      863.99      875.84     78.16 o 
 -20   4  18       33.94       40.24     21.77 o 
 -18   4  18       27.20       25.99     18.21 o 
 -16   4  18       56.23       57.81     31.68 o 
 -14   4  18      421.99      423.84     36.90 o 
 -12   4  18        0.75        8.10     12.15 o 
 -10   4  18       11.15       14.11     16.40 o 
  -8   4  18        1.25        5.33     15.67 o 
  -6   4  18      410.11      431.32     46.10 o 
  -4   4  18       93.81       83.66     49.19 o 
  -2   4  18      213.30      192.93     88.94 o 
   0   4  18       59.66       62.78     30.41 o 
   2   4  18      147.41       66.00     47.99 o 
   4   4  18      279.99      287.58     24.79 o 
   6   4  18     1970.14     1973.80     77.68 o 
   8   4  18        2.39       12.12     18.39 o 
  10   4  18       13.76       21.27     23.50 o 
  12   4  18      693.19      695.43     49.88 o 
  14   4  18      636.81      609.47     41.61 o 
  16   4  18        0.28        9.71     16.70 o 
 -13   5  18      444.85      532.45     44.73 o 
 -11   5  18       12.36        8.76      9.51 o 
  -9   5  18      171.26      148.12     76.73 o 
  -7   5  18        0.02       13.98     14.66 o 
  -5   5  18        1.40        2.28     16.24 o 
  -3   5  18      400.74      336.76     43.02 o 
  -1   5  18     1280.34     1275.03     57.22 o 
   1   5  18      329.46      359.62     42.20 o 
   3   5  18      894.23      909.56     61.38 o 
   5   5  18      478.24      418.95     67.72 o 
   7   5  18     1308.87     1359.41     79.22 o 
   9   5  18      102.75       40.59     30.82 o 
 -27   1  19       84.98       56.98     33.97 o 
 -25   1  19      407.78      377.86     41.38 o 
 -23   1  19      753.24      760.71     49.56 o 
 -21   1  19      509.57      566.32     43.41 o 
 -19   1  19      183.82      149.79     90.34 o 
 -17   1  19      947.78      922.86     45.73 o 
 -15   1  19      326.95      367.54     47.12 o 
 -13   1  19     1099.34     1150.86     54.31 o 
 -11   1  19       72.05       58.22     24.86 o 
  -9   1  19        2.13        2.83     14.51 o 
  -7   1  19     1067.83     1064.92     41.01 o 
  -5   1  19     1959.42     2037.24     65.88 o 
  -3   1  19     2715.43     2722.41     73.67 o 
  -1   1  19      355.26      341.42     30.79 o 
   1   1  19      292.56      288.25     84.25 o 
   3   1  19     1921.19     1987.46     59.51 o 
   5   1  19     1136.03     1157.05     50.78 o 
   7   1  19        1.26       14.67     10.29 o 
   9   1  19      802.73      841.21     35.84 o 
  11   1  19      375.13      377.46     32.45 o 
  13   1  19     1281.93     1330.43     54.02 o 
  15   1  19      583.38      636.65     50.64 o 
  17   1  19      244.72      197.72    123.63 o 
  19   1  19      305.09      301.41    137.42 o 
  21   1  19      330.95      352.82    130.59 o 
  23   1  19       15.57       21.45     20.79 o 
 -24   2  19      221.16      188.87     83.27 o 
 -22   2  19      308.16      301.83     44.43 o 
 -20   2  19     1157.13     1195.42     53.45 o 
 -18   2  19       29.45       32.57     27.77 o 
 -16   2  19      395.02      367.93     37.95 o 
 -14   2  19     1582.68     1665.90     60.22 o 
 -12   2  19       31.61       48.23     23.67 o 
 -10   2  19       38.16       26.64     16.81 o 
  -8   2  19        5.48       18.46     16.62 o 
  -6   2  19      102.06       89.76     34.75 o 
  -4   2  19       19.32       11.72     10.93 o 
  -2   2  19     1310.89     1408.54     49.53 o 
   0   2  19      562.58      574.08     32.75 o 
   2   2  19        7.89        7.12     15.35 o 
   4   2  19        2.31       19.27     14.53 o 
   6   2  19      194.45      137.68     63.53 o 
   8   2  19     1334.04     1300.67     51.98 o 
  10   2  19      263.90      245.46     40.82 o 
  12   2  19       40.21       40.23     28.17 o 
  14   2  19       65.04       63.75     30.13 o 
  16   2  19      361.87      354.86     57.89 o 
  18   2  19        0.55       13.39     19.99 o 
  20   2  19     2207.97     2664.53    100.50 o 
  22   2  19     1198.45     1421.56    110.03 o 
 -21   3  19      107.29       81.92     53.94 o 
 -19   3  19      713.89      653.69     49.73 o 
 -17   3  19       14.16       22.66     20.33 o 
 -15   3  19      151.67      116.19     73.20 o 
 -13   3  19       96.01       97.79     45.87 o 
 -11   3  19        1.10        0.84     15.42 o 
  -9   3  19      114.33      106.36     42.57 o 
  -7   3  19       40.92       34.55     20.30 o 
  -5   3  19       42.64       41.50     24.49 o 
  -3   3  19     1453.52     1472.37     55.19 o 
  -1   3  19       94.31       91.00     43.27 o 
   1   3  19      467.52      416.09     29.49 o 
   3   3  19       38.54       30.68     16.30 o 
   5   3  19      243.32      259.48     26.93 o 
   7   3  19      189.02      207.63     39.78 o 
   9   3  19      172.72      173.76     77.04 o 
  11   3  19      105.56      131.12     71.39 o 
  13   3  19      771.38      841.21     51.03 o 
  15   3  19      269.34      200.66     66.07 o 
  17   3  19      606.16      723.93     44.30 o 
  19   3  19      586.28      665.48     55.54 o 
 -18   4  19      569.61      543.46     45.60 o 
 -16   4  19       16.44       12.83     12.91 o 
 -14   4  19     2137.70     2256.59     69.10 o 
 -12   4  19       61.51       16.70     23.48 o 
 -10   4  19      795.34      745.22     48.86 o 
  -8   4  19        0.68       14.83     16.34 o 
  -6   4  19       46.79       29.89     18.29 o 
  -4   4  19     2732.61     2992.53    123.39 o 
  -2   4  19     1016.48      963.73     58.68 o 
   0   4  19        2.38       10.93     12.85 o 
   2   4  19      380.24      307.68     34.03 o 
   4   4  19     1347.79     1355.52     51.23 o 
   6   4  19      967.02      939.81     47.55 o 
   8   4  19      130.02      105.12     65.70 o 
  10   4  19      870.42      954.34     49.68 o 
  12   4  19       44.53       61.85     43.31 o 
  14   4  19       78.87       50.87     30.38 o 
  -7   5  19       33.93       26.46     30.61 o 
  -5   5  19      138.82       75.13     59.23 o 
  -3   5  19      176.68      213.35     47.49 o 
  -1   5  19      636.87      757.88     49.63 o 
   1   5  19       77.15       45.51     48.01 o 
   3   5  19      909.17     1043.59    189.85 o 
 -24   0  20      876.35      910.31    115.13 o 
 -22   0  20      306.56      249.09     59.58 o 
 -20   0  20      291.16      268.38     47.38 o 
 -18   0  20       10.25       34.49     23.54 o 
 -16   0  20     1077.91     1181.46     81.38 o 
 -14   0  20      132.06      134.28     86.17 o 
 -12   0  20      325.07      342.65     60.47 o 
 -10   0  20       35.07       35.13     35.83 o 
  -8   0  20     2776.00     2777.06     92.85 o 
  -6   0  20     2255.88     2290.95     90.44 o 
  -4   0  20        5.82        6.35     18.51 o 
  -2   0  20      788.91      783.01     55.67 o 
   0   0  20       66.87       56.20     43.85 o 
   2   0  20       17.30       28.56     26.00 o 
   4   0  20     1336.64     1407.20     69.17 o 
   6   0  20     4524.91     4466.80    137.24 o 
   8   0  20     1451.83     1513.82     74.24 o 
  10   0  20      230.50      235.87     42.15 o 
  12   0  20       36.67       46.15     32.06 o 
  14   0  20      676.53      719.95     79.48 o 
  16   0  20      368.41      240.27    204.33 o 
  18   0  20      127.79       63.83     90.84 o 
  20   0  20     1277.13     1309.80    154.19 o 
 -23   1  20       99.89       78.72     56.42 o 
 -21   1  20       49.25       29.80     14.86 o 
 -19   1  20       33.14       29.84     19.67 o 
 -17   1  20        3.21        1.66     15.22 o 
 -15   1  20      619.14      642.53     46.60 o 
 -13   1  20        0.13       11.22     15.28 o 
 -11   1  20      122.63      119.95     27.30 o 
  -9   1  20      282.61      249.41     46.02 o 
  -7   1  20      371.44      396.72     38.26 o 
  -5   1  20      147.94      139.56     44.01 o 
  -3   1  20     1014.54      942.70     39.92 o 
  -1   1  20       14.58       30.19     13.75 o 
   1   1  20     1193.44     1230.84     45.58 o 
   3   1  20      314.20      315.80     34.23 o 
   5   1  20      553.27      489.37     36.41 o 
   7   1  20      767.91      780.93     35.94 o 
   9   1  20      397.96      384.32     31.03 o 
  11   1  20        5.63       11.68     14.76 o 
  13   1  20       91.09       53.35     33.20 o 
  15   1  20      184.15      126.39     84.34 o 
  17   1  20      126.44      118.71     91.08 o 
  19   1  20     1222.17     1187.37    115.71 o 
  21   1  20       34.93       39.28     63.18 o 
 -22   2  20      198.34      116.95     79.02 o 
 -20   2  20        4.99        6.17     17.65 o 
 -18   2  20      688.29      684.54     44.11 o 
 -16   2  20       10.39       13.67     18.71 o 
 -14   2  20       27.27       33.62     19.80 o 
 -12   2  20      207.03      162.69     77.29 o 
 -10   2  20      138.80      122.15     51.25 o 
  -8   2  20      299.42      295.74     28.64 o 
  -6   2  20      374.73      357.90     46.53 o 
  -4   2  20      114.01       85.78     37.81 o 
  -2   2  20      200.67      168.99     53.59 o 
   0   2  20      251.45      203.07     39.49 o 
   2   2  20       14.65       14.84     10.16 o 
   4   2  20      692.17      691.81     41.45 o 
   6   2  20      172.68      154.01     36.83 o 
   8   2  20      229.13      250.74     30.48 o 
  10   2  20      186.57      213.10     43.13 o 
  12   2  20      132.40      100.61     55.50 o 
  14   2  20       24.75       14.30     21.62 o 
  16   2  20      683.37      706.18     57.29 o 
  18   2  20       66.27       70.24     80.84 o 
 -19   3  20     1657.87     1521.06     79.48 o 
 -17   3  20       18.03       30.37     17.98 o 
 -15   3  20      133.15       94.86     51.48 o 
 -13   3  20        8.31       20.60     13.97 o 
 -11   3  20      241.89      193.04    101.84 o 
  -9   3  20     1003.95      893.47     51.01 o 
  -7   3  20      139.12      122.12     62.72 o 
  -5   3  20     2515.29     2654.88    114.40 o 
  -3   3  20       25.83       22.28     13.26 o 
  -1   3  20       78.91       56.27     33.20 o 
   1   3  20      669.93      678.15     40.78 o 
   3   3  20     1800.53     1790.44     87.00 o 
   5   3  20      105.18       65.32     39.57 o 
   7   3  20      756.46      760.81     43.90 o 
   9   3  20        1.69        4.94     16.29 o 
  11   3  20        4.31       17.14     15.81 o 
  13   3  20      213.64      113.51     95.28 o 
  15   3  20     1906.88     1976.85    127.50 o 
 -12   4  20      221.09      135.21     85.98 o 
 -10   4  20       48.28       42.07     27.83 o 
  -8   4  20      226.85      227.99     42.49 o 
  -6   4  20        1.53       13.47     17.27 o 
  -4   4  20       58.59       34.58     31.65 o 
  -2   4  20        7.29        1.55     15.19 o 
   0   4  20       13.96       17.24     17.01 o 
   2   4  20      189.00      160.80     38.51 o 
   4   4  20        3.82       25.90     22.84 o 
   6   4  20      161.53       91.46     62.35 o 
   8   4  20        0.02        1.93     14.60 o 
  10   4  20       38.41       32.98     35.11 o 
 -21   1  21      208.07      247.00     50.79 o 
 -19   1  21      761.30      753.28     52.06 o 
 -17   1  21      438.53      468.97     36.78 o 
 -15   1  21       74.93       63.93     40.30 o 
 -13   1  21      520.78      609.79     51.02 o 
 -11   1  21     1031.96      949.25     46.66 o 
  -9   1  21      179.70      147.07     49.87 o 
  -7   1  21      163.68      127.31     62.92 o 
  -5   1  21      145.52       96.90     40.22 o 
  -3   1  21     2884.15     3120.86     82.68 o 
  -1   1  21      259.45      228.93     86.38 o 
   1   1  21     1761.21     1707.82     56.69 o 
   3   1  21     1971.01     2026.00     63.02 o 
   5   1  21      858.56      905.93     43.10 o 
   7   1  21       93.59       71.29     40.74 o 
   9   1  21      219.45      150.58     86.62 o 
  11   1  21      271.69      259.02     41.93 o 
  13   1  21        3.34       12.63     25.07 o 
  15   1  21      132.01       75.25     91.34 o 
  17   1  21     2243.52     2295.49    151.11 o 
 -18   2  21      235.92      213.93     45.93 o 
 -16   2  21       85.20       56.17     44.68 o 
 -14   2  21       86.39       70.85     40.32 o 
 -12   2  21      843.91      854.90     51.61 o 
 -10   2  21     1326.18     1360.21     75.12 o 
  -8   2  21      149.61      100.46     56.77 o 
  -6   2  21       72.75       66.13     34.13 o 
  -4   2  21      163.23      152.40     70.52 o 
  -2   2  21     1572.93     1517.04     70.13 o 
   0   2  21     1226.82     1332.74     61.56 o 
   2   2  21     1732.41     1761.07     74.83 o 
   4   2  21       45.79       54.69     27.64 o 
   6   2  21      110.27       83.36     46.30 o 
   8   2  21       61.66       58.61     23.36 o 
  10   2  21      682.02      705.22     41.88 o 
  12   2  21       71.50       53.29     34.14 o 
  14   2  21        0.33        5.05     33.52 o 
  16   2  21      408.17      477.17     52.02 o 
 -15   3  21      234.36      153.33     53.62 o 
 -13   3  21     1211.54     1248.90     72.58 o 
 -11   3  21      268.16      214.22     97.15 o 
  -9   3  21       24.94       21.23     13.79 o 
  -7   3  21      308.96      392.15     47.08 o 
  -5   3  21      101.28      105.09     55.17 o 
  -3   3  21        4.47       10.30     10.45 o 
  -1   3  21        6.64        8.30     15.16 o 
   1   3  21      328.14      284.61     35.62 o 
   3   3  21       45.92       34.96     27.08 o 
   5   3  21      254.54      249.31     46.93 o 
   7   3  21        8.10       21.37     15.97 o 
   9   3  21       21.33       29.30     21.18 o 
  11   3  21      569.87      564.23     43.31 o 
  -4   4  21       71.83       57.09     53.00 o 
  -2   4  21     1266.43     1325.16     81.35 o 
   0   4  21      231.09      162.62     99.51 o 
 -18   0  22     1424.46     1509.07    115.69 o 
 -16   0  22        0.10       12.97     14.03 o 
 -14   0  22      781.85      808.01     75.54 o 
 -12   0  22     1609.27     1757.34    107.08 o 
 -10   0  22     1057.06     1035.24     77.39 o 
  -8   0  22     1153.97     1185.78     69.47 o 
  -6   0  22       39.87       32.06     32.77 o 
  -4   0  22      752.07      803.04     57.21 o 
  -2   0  22     1333.98     1251.75     82.17 o 
   0   0  22     1737.78     1734.23    105.45 o 
   2   0  22        5.20       11.22     18.26 o 
   4   0  22     1421.83     1471.44     73.93 o 
   6   0  22       21.98       26.07     30.68 o 
   8   0  22       77.93       65.42     41.04 o 
  10   0  22      408.92      564.50    145.45 o 
  12   0  22      520.12      589.95    118.24 o 
  14   0  22      459.26      514.26     70.44 o 
 -17   1  22       16.14       13.49     21.76 o 
 -15   1  22     1273.50     1234.40     55.13 o 
 -13   1  22      133.15       85.62     58.44 o 
 -11   1  22      138.94       90.12     52.70 o 
  -9   1  22       61.60       54.27     29.66 o 
  -7   1  22      464.51      437.05     35.13 o 
  -5   1  22      942.04      915.44     43.24 o 
  -3   1  22      571.83      569.86     36.09 o 
  -1   1  22      688.34      674.21     41.81 o 
   1   1  22      197.91      170.15     37.74 o 
   3   1  22       19.74       13.42     15.46 o 
   5   1  22      672.04      617.87     34.65 o 
   7   1  22        5.68       11.89     11.03 o 
   9   1  22       54.84       31.56     30.79 o 
  11   1  22      699.94      706.82     78.23 o 
  13   1  22      864.00      957.79     88.11 o 
 -14   2  22      110.71       56.17     32.35 o 
 -12   2  22      257.58      265.30     36.51 o 
 -10   2  22      109.01       89.89     65.25 o 
  -8   2  22       53.49       33.17     21.03 o 
  -6   2  22     1089.62     1084.99     47.34 o 
  -4   2  22     2945.78     2827.41     75.63 o 
  -2   2  22      485.35      453.77     31.80 o 
   0   2  22      708.56      707.96     39.02 o 
   2   2  22      876.48      848.56     41.52 o 
   4   2  22        1.70       12.83      9.31 o 
   6   2  22      103.97       74.51     33.55 o 
   8   2  22     1079.30     1121.19     75.75 o 
  10   2  22       29.21       38.91     27.16 o 
  -9   3  22      150.21       90.65     53.81 o 
  -7   3  22        1.10        4.76     20.58 o 
  -5   3  22      263.25      254.68     50.60 o 
  -3   3  22      443.31      429.18     58.66 o 
  -1   3  22       78.94       60.67     42.14 o 
   1   3  22      414.25      441.33     30.32 o 
   3   3  22       45.56       41.31     19.85 o 
   5   3  22       16.89       16.09     20.86 o 
 -13   1  23      739.89      760.38     51.87 o 
 -11   1  23       45.50       41.14     20.40 o 
  -9   1  23      968.95      954.98     55.38 o 
  -7   1  23     1376.66     1442.02     55.07 o 
  -5   1  23      302.20      283.53     37.15 o 
  -3   1  23      111.71       79.97     47.83 o 
  -1   1  23      287.44      309.61     38.10 o 
   1   1  23       11.75       11.25     11.42 o 
   3   1  23      226.98      239.49     44.01 o 
   5   1  23       76.05       55.69     37.60 o 
   7   1  23     1372.35     1467.31    109.38 o 
  -8   2  23      400.65      363.94     46.50 o 
  -6   2  23      340.59      309.58     42.60 o 
  -4   2  23      123.60       72.26     49.59 o 
  -2   2  23       29.73       41.48     19.47 o 
   0   2  23      271.73      197.41     42.84 o 
   2   2  23      284.74      278.39     35.47 o 
   4   2  23       29.12       19.26     14.18 o 
                                                 
